# Supplementary material for: Further contributions to the Hydradephaga (Coleoptera, Haliplidae, Gyrinidae and Dytiscidae) fauna of Prince Edward Island, Canada: new records, distributions and faunal composition
Source: Zookeys. 2016 Jun 22;(600):103–29. doi: 10.3897/zookeys.600.8856 (PMC4926684; doi:10.3897/zookeys.600.8856)
Supplement: XML Treatment for Hydroporus tristis [file zookeys.600.8856-treatment18.xml]

<!DOCTYPE tp:taxon-treatment
  PUBLIC "-//TaxonX//DTD Taxonomic Treatment Publishing DTD v0 20100105//EN" "tax-treatment-NSO.dtd">
<tp:taxon-treatment xmlns:tp="http://www.plazi.org/taxpub"><tp:treatment-meta><kwd-group><label>Taxon classification</label><kwd><named-content content-type="kingdom">Animalia</named-content></kwd><kwd><named-content content-type="order">Coleoptera</named-content></kwd><kwd><named-content content-type="family">Dytiscidae</named-content></kwd></kwd-group><mixed-citation publication-type="journal"><person-group><name><surname>Alarie</surname><given-names>Yves</given-names></name></person-group><article-title>Further contributions to the <tp:taxon-name><tp:taxon-name-part taxon-name-part-type="clade">Hydradephaga</tp:taxon-name-part></tp:taxon-name> (<tp:taxon-name><tp:taxon-name-part taxon-name-part-type="order">Coleoptera</tp:taxon-name-part></tp:taxon-name>, <tp:taxon-name><tp:taxon-name-part taxon-name-part-type="family">Haliplidae</tp:taxon-name-part></tp:taxon-name>, <tp:taxon-name><tp:taxon-name-part taxon-name-part-type="family">Gyrinidae</tp:taxon-name-part></tp:taxon-name> and <tp:taxon-name><tp:taxon-name-part taxon-name-part-type="family">Dytiscidae</tp:taxon-name-part></tp:taxon-name>) fauna of Prince Edward Island, Canada: new records, distributions and faunal composition</article-title><source>Zookeys</source><day>22</day><month>6</month><year>2016</year><volume>2016</volume><issue>600</issue><fpage>103</fpage><lpage>129</lpage><pub-id pub-id-type="doi">10.3897/zookeys.600.8856</pub-id></mixed-citation></tp:treatment-meta><tp:nomenclature><tp:taxon-name>
                <tp:taxon-name-part taxon-name-part-type="genus">Hydroporus</tp:taxon-name-part>
                <tp:taxon-name-part taxon-name-part-type="species">tristis</tp:taxon-name-part>
              </tp:taxon-name><tp:taxon-authority>(Paykull)</tp:taxon-authority></tp:nomenclature><tp:treatment-sec sec-type="notes"><title>Note.</title><p>Several specimens of <italic><tp:taxon-name><tp:taxon-name-part taxon-name-part-type="genus">Hydroporus</tp:taxon-name-part> <tp:taxon-name-part taxon-name-part-type="species">tristis</tp:taxon-name-part></tp:taxon-name></italic> were collected from Kings and Prince Counties (Table <xref ref-type="table" rid="T2">2</xref>).</p></tp:treatment-sec><tp:treatment-sec sec-type="habitat"><title>Habitat.</title><p>This species occurs in a variety of lentic habitats. Specimens are usually found among dense emergent vegetation at the margin of small, often more or less shaded pools. <italic><tp:taxon-name><tp:taxon-name-part taxon-name-part-type="genus">Hydroporus</tp:taxon-name-part> <tp:taxon-name-part taxon-name-part-type="species">tristis</tp:taxon-name-part></tp:taxon-name></italic> is also common in small peatland pools (<xref ref-type="bibr" rid="B9">Larson et al. 2000</xref>). Whereas collected in few eutrophic creeks in Prince Edward Island, <italic><tp:taxon-name><tp:taxon-name-part taxon-name-part-type="genus">Hydroporus</tp:taxon-name-part> <tp:taxon-name-part taxon-name-part-type="species">tristis</tp:taxon-name-part></tp:taxon-name></italic> was most generally found in ponds and shallow pools characterized by heavy accumulation of organic debris as well as in <italic><tp:taxon-name><tp:taxon-name-part taxon-name-part-type="genus">Sphagnum</tp:taxon-name-part></tp:taxon-name></italic> bogs (Table <xref ref-type="table" rid="T1">1</xref>).</p></tp:treatment-sec><tp:treatment-sec sec-type="distribution"><title>Distribution in the Maritime Ecozone.</title><p>The species is known also from the neighboring Province of New Brunswick (<xref ref-type="bibr" rid="B9">Larson et al. 2000</xref>), and the Magdalen Islands (<xref ref-type="bibr" rid="B1">Alarie 2009</xref>).</p></tp:treatment-sec><tp:treatment-sec><!--Section generated to contain objects referenced in tp:taxon-treatment.--><table-wrap id="T2" position="float" orientation="portrait"><label>Table 2.</label><caption><p>Species of <tp:taxon-name><tp:taxon-name-part taxon-name-part-type="clade">Hydradephaga</tp:taxon-name-part></tp:taxon-name> (<tp:taxon-name><tp:taxon-name-part taxon-name-part-type="family">Dytiscidae</tp:taxon-name-part></tp:taxon-name>, <tp:taxon-name><tp:taxon-name-part taxon-name-part-type="family">Gyrinidae</tp:taxon-name-part></tp:taxon-name>, <tp:taxon-name><tp:taxon-name-part taxon-name-part-type="family">Haliplidae</tp:taxon-name-part></tp:taxon-name>) collected in Prince Edward Island, Canada in 2004 and 2005 with sample numbers (as in Table <xref ref-type="table" rid="T1">1</xref>), absolute (AF) and relative frequencies (%), and relative frequency of occurrence (RFO). Species and counties in bold denote new records from Prince Edward Island given in the present account.</p></caption><table id="TID0ENRBI" rules="all"><tbody><tr><th rowspan="1" colspan="1">Taxon</th><th rowspan="1" colspan="1">Sample numbers</th><th rowspan="1" colspan="1">AF (%)</th><th rowspan="1" colspan="1">RFO</th></tr><tr><td rowspan="1" colspan="1">
              <bold><tp:taxon-name><tp:taxon-name-part taxon-name-part-type="family">Gyrinidae</tp:taxon-name-part></tp:taxon-name></bold>
            </td><td rowspan="1" colspan="1"/><td rowspan="1" colspan="1"/><td rowspan="1" colspan="1"/></tr><tr><td rowspan="1" colspan="1">
              <italic><tp:taxon-name><tp:taxon-name-part taxon-name-part-type="genus">Dineutus</tp:taxon-name-part> <tp:taxon-name-part taxon-name-part-type="species">nigrior</tp:taxon-name-part></tp:taxon-name></italic> Roberts</td><td rowspan="1" colspan="1">19K, 47P, 48P, 49P, 61P, 62P</td><td rowspan="1" colspan="1">32 (1.31)</td><td rowspan="1" colspan="1">0.06</td></tr><tr><td rowspan="1" colspan="1">
              <italic><tp:taxon-name><tp:taxon-name-part taxon-name-part-type="genus">Gyrinus</tp:taxon-name-part> <tp:taxon-name-part taxon-name-part-type="species">affinis</tp:taxon-name-part></tp:taxon-name></italic> Aubé</td><td rowspan="1" colspan="1">02K, 34P, 47P, 49P, 50P, 56P, 61P, 79Q, 94Q</td><td rowspan="1" colspan="1">21 (0.86)</td><td rowspan="1" colspan="1">0.09</td></tr><tr><td rowspan="1" colspan="1">
              <bold><italic><tp:taxon-name><tp:taxon-name-part taxon-name-part-type="genus">Gyrinus</tp:taxon-name-part> <tp:taxon-name-part taxon-name-part-type="species">aquiris</tp:taxon-name-part></tp:taxon-name></italic> LeConte</bold>
            </td><td rowspan="1" colspan="1">08K, 14K, 34P, 35P, 49P, 75Q, 78P, 87Q, 94Q, 95Q</td><td rowspan="1" colspan="1">147 (6.00)</td><td rowspan="1" colspan="1">0.10</td></tr><tr><td rowspan="1" colspan="1">
              <italic><tp:taxon-name><tp:taxon-name-part taxon-name-part-type="genus">Gyrinus</tp:taxon-name-part> <tp:taxon-name-part taxon-name-part-type="species">bifarius</tp:taxon-name-part></tp:taxon-name></italic> Fall</td><td rowspan="1" colspan="1">28K</td><td rowspan="1" colspan="1">4 (0.16)</td><td rowspan="1" colspan="1">0.01</td></tr><tr><td rowspan="1" colspan="1">
              <italic><tp:taxon-name><tp:taxon-name-part taxon-name-part-type="genus">Gyrinus</tp:taxon-name-part> <tp:taxon-name-part taxon-name-part-type="species">confinis</tp:taxon-name-part></tp:taxon-name></italic> Fall</td><td rowspan="1" colspan="1">13K, 33K, 75Q, 94Q</td><td rowspan="1" colspan="1">24 (0.98)</td><td rowspan="1" colspan="1">0.04</td></tr><tr><td rowspan="1" colspan="1">
              <bold><italic><tp:taxon-name><tp:taxon-name-part taxon-name-part-type="genus">Gyrinus</tp:taxon-name-part> <tp:taxon-name-part taxon-name-part-type="species">latilimbus</tp:taxon-name-part></tp:taxon-name></italic> Fall</bold>
            </td><td rowspan="1" colspan="1">31K, 41P, 49P, 50P</td><td rowspan="1" colspan="1">5 (0.20)</td><td rowspan="1" colspan="1">0.04</td></tr><tr><td rowspan="1" colspan="1">
              <italic><tp:taxon-name><tp:taxon-name-part taxon-name-part-type="genus">Gyrinus</tp:taxon-name-part> <tp:taxon-name-part taxon-name-part-type="species">lecontei</tp:taxon-name-part></tp:taxon-name></italic> (Hope)</td><td rowspan="1" colspan="1">02K, 28K, 34P, 50P, 56P, 61P, 62P, 63P, 65P, 79Q, 92Q, 98K</td><td rowspan="1" colspan="1">22 (0.90)</td><td rowspan="1" colspan="1">0.12</td></tr><tr><td rowspan="1" colspan="1">
              <bold><italic><tp:taxon-name><tp:taxon-name-part taxon-name-part-type="genus">Gyrinus</tp:taxon-name-part> <tp:taxon-name-part taxon-name-part-type="species">pugionis</tp:taxon-name-part></tp:taxon-name></italic> Fall</bold>
            </td><td rowspan="1" colspan="1">31K, 38P, 47P, 49P</td><td rowspan="1" colspan="1">8 (0.33)</td><td rowspan="1" colspan="1">0.04</td></tr><tr><td rowspan="1" colspan="1">
              <italic><tp:taxon-name><tp:taxon-name-part taxon-name-part-type="genus">Gyrinus</tp:taxon-name-part> <tp:taxon-name-part taxon-name-part-type="species">sayi</tp:taxon-name-part></tp:taxon-name></italic> Aubé</td><td rowspan="1" colspan="1">02K, 09K, 23K, 38P, 47P, 49P, 56P, 61P, 64P, 75Q, 79Q, 81Q, 87Q, 94Q, 95Q</td><td rowspan="1" colspan="1">61 (2.49)</td><td rowspan="1" colspan="1">0.15</td></tr><tr><td rowspan="1" colspan="1">
              <bold><tp:taxon-name><tp:taxon-name-part taxon-name-part-type="family">Haliplidae</tp:taxon-name-part></tp:taxon-name></bold>
            </td><td rowspan="1" colspan="1"/><td rowspan="1" colspan="1"/><td rowspan="1" colspan="1"/></tr><tr><td rowspan="1" colspan="1">
              <italic><tp:taxon-name><tp:taxon-name-part taxon-name-part-type="genus">Haliplus</tp:taxon-name-part> <tp:taxon-name-part taxon-name-part-type="species">canadensis</tp:taxon-name-part></tp:taxon-name></italic> Wallis</td><td rowspan="1" colspan="1">48P</td><td rowspan="1" colspan="1">1 (0.04)</td><td rowspan="1" colspan="1">0.01</td></tr><tr><td rowspan="1" colspan="1">
              <bold><italic><tp:taxon-name><tp:taxon-name-part taxon-name-part-type="genus">Haliplus</tp:taxon-name-part> <tp:taxon-name-part taxon-name-part-type="species">connexus</tp:taxon-name-part></tp:taxon-name></italic> Matheson</bold>
            </td><td rowspan="1" colspan="1">19K, 35P, 88Q</td><td rowspan="1" colspan="1">5 (0.20)</td><td rowspan="1" colspan="1">0.03</td></tr><tr><td rowspan="1" colspan="1">
              <italic><tp:taxon-name><tp:taxon-name-part taxon-name-part-type="genus">Haliplus</tp:taxon-name-part> <tp:taxon-name-part taxon-name-part-type="species">cribarius</tp:taxon-name-part></tp:taxon-name></italic> LeConte</td><td rowspan="1" colspan="1">56P</td><td rowspan="1" colspan="1">1 (0.04)</td><td rowspan="1" colspan="1">0.01</td></tr><tr><td rowspan="1" colspan="1">
              <italic><tp:taxon-name><tp:taxon-name-part taxon-name-part-type="genus">Haliplus</tp:taxon-name-part> <tp:taxon-name-part taxon-name-part-type="species">immaculicollis</tp:taxon-name-part></tp:taxon-name></italic> Harris</td><td rowspan="1" colspan="1">01K, 02K, 03K, 11K, 13K, 14K; 15K; 20K; 23K, 24K; 30K; 32K, 35P, 36P, 38P, 39P, 40P, 43P, 44P, 48P, 49P, 50P, 53P, 56P, 57P, 61P, 62P, 67Q, 71P, 73P, 76Q, 77P, 78P, 79Q, 81Q, 82Q, 83Q, 84Q, 87Q, 88Q, 91Q, 92Q, 93Q, 94Q, 98K</td><td rowspan="1" colspan="1">272 (11.10)</td><td rowspan="1" colspan="1">0.46</td></tr><tr><td rowspan="1" colspan="1">
              <italic><tp:taxon-name><tp:taxon-name-part taxon-name-part-type="genus">Haliplus</tp:taxon-name-part> <tp:taxon-name-part taxon-name-part-type="species">longulus</tp:taxon-name-part></tp:taxon-name></italic> LeConte</td><td rowspan="1" colspan="1">35P, 37P, 49P, 65P, 02K, 05K, 06K, 17K</td><td rowspan="1" colspan="1">32 (0.13)</td><td rowspan="1" colspan="1">0.08</td></tr><tr><td rowspan="1" colspan="1">
              <italic><tp:taxon-name><tp:taxon-name-part taxon-name-part-type="genus">Peltodytes</tp:taxon-name-part> <tp:taxon-name-part taxon-name-part-type="species">edentulus</tp:taxon-name-part></tp:taxon-name></italic> (LeConte)</td><td rowspan="1" colspan="1">39P, 45P, 56P, 67Q, 76Q</td><td rowspan="1" colspan="1">15 (0.61)</td><td rowspan="1" colspan="1">0.05</td></tr><tr><td rowspan="1" colspan="1">
              <italic><tp:taxon-name><tp:taxon-name-part taxon-name-part-type="genus">Peltodytes</tp:taxon-name-part> <tp:taxon-name-part taxon-name-part-type="species">tortulosus</tp:taxon-name-part></tp:taxon-name></italic> Roberts</td><td rowspan="1" colspan="1">44P, 53P, 61P, 75Q, 02K</td><td rowspan="1" colspan="1">12 (0.49)</td><td rowspan="1" colspan="1">0.05</td></tr><tr><td rowspan="1" colspan="1">
              <bold><tp:taxon-name><tp:taxon-name-part taxon-name-part-type="family">Dytiscidae</tp:taxon-name-part></tp:taxon-name></bold>
            </td><td rowspan="1" colspan="1"/><td rowspan="1" colspan="1"/><td rowspan="1" colspan="1"/></tr><tr><td rowspan="1" colspan="1">
              <italic><tp:taxon-name><tp:taxon-name-part taxon-name-part-type="genus">Acilius</tp:taxon-name-part> <tp:taxon-name-part taxon-name-part-type="species">mediatus</tp:taxon-name-part></tp:taxon-name></italic> (Say)</td><td rowspan="1" colspan="1">02K, 12K, 24K, 35P, 43P, 76Q</td><td rowspan="1" colspan="1">13 (0.53)</td><td rowspan="1" colspan="1">0.06</td></tr><tr><td rowspan="1" colspan="1">
              <italic><tp:taxon-name><tp:taxon-name-part taxon-name-part-type="genus">Acilius</tp:taxon-name-part> <tp:taxon-name-part taxon-name-part-type="species">semisulcatus</tp:taxon-name-part></tp:taxon-name></italic> Aubé</td><td rowspan="1" colspan="1">09K, 15K, 24K, 27K, 32K, 34P, 43P, 50P, 52P, 62P, 78P, 81Q, 82Q, 88Q, 97Q</td><td rowspan="1" colspan="1">24 (0.98)</td><td rowspan="1" colspan="1">0.15</td></tr><tr><td rowspan="1" colspan="1">
              <bold><italic><tp:taxon-name><tp:taxon-name-part taxon-name-part-type="genus">Acilius</tp:taxon-name-part> <tp:taxon-name-part taxon-name-part-type="species">sylvanus</tp:taxon-name-part></tp:taxon-name></italic> Hilsenhoff</bold>
            </td><td rowspan="1" colspan="1">34P</td><td rowspan="1" colspan="1">1 (0.04)</td><td rowspan="1" colspan="1">0.01</td></tr><tr><td rowspan="1" colspan="1">
              <italic><tp:taxon-name><tp:taxon-name-part taxon-name-part-type="genus">Agabus</tp:taxon-name-part> <tp:taxon-name-part taxon-name-part-type="species">ambiguus</tp:taxon-name-part></tp:taxon-name></italic> (Say)</td><td rowspan="1" colspan="1">02K, 07K, 09K, 10Q, 12K, 13K, 17K, 18K, 19K, 27K, 32K, 35P, 36P, 38P, 46P, 55P, 62P, 67Q, 71P, 81Q, 82Q</td><td rowspan="1" colspan="1">60 (2.45)</td><td rowspan="1" colspan="1">0.21</td></tr><tr><td rowspan="1" colspan="1">
              <italic><tp:taxon-name><tp:taxon-name-part taxon-name-part-type="genus">Agabus</tp:taxon-name-part> <tp:taxon-name-part taxon-name-part-type="species">anthracinus</tp:taxon-name-part></tp:taxon-name></italic> Mannerheim</td><td rowspan="1" colspan="1">01K, 02K, 05K, 06K, 07K, 09K, 10Q, 17K, 18K, 27K, 34P, 35P, 36P, 38P, 48P, 50P, 52P, 56P, 61P, 62P, 63P, 85Q, 87Q</td><td rowspan="1" colspan="1">87 (3.55)</td><td rowspan="1" colspan="1">0.24</td></tr><tr><td rowspan="1" colspan="1">
              <bold><italic><tp:taxon-name><tp:taxon-name-part taxon-name-part-type="genus">Agabus</tp:taxon-name-part> <tp:taxon-name-part taxon-name-part-type="species">bifarius</tp:taxon-name-part></tp:taxon-name></italic> (Kirby)</bold>
            </td><td rowspan="1" colspan="1">06K, 27K, 32K, 52P</td><td rowspan="1" colspan="1">4 (0.16)</td><td rowspan="1" colspan="1">0.04</td></tr><tr><td rowspan="1" colspan="1">
              <bold><italic><tp:taxon-name><tp:taxon-name-part taxon-name-part-type="genus">Agabus</tp:taxon-name-part> <tp:taxon-name-part taxon-name-part-type="species">erytropterus</tp:taxon-name-part></tp:taxon-name></italic> (Say)</bold>
            </td><td rowspan="1" colspan="1">02K, 11K, 12K, 31K, 32K</td><td rowspan="1" colspan="1">8 (0.33)</td><td rowspan="1" colspan="1">0.05</td></tr><tr><td rowspan="1" colspan="1">
              <italic><tp:taxon-name><tp:taxon-name-part taxon-name-part-type="genus">Agabus</tp:taxon-name-part> <tp:taxon-name-part taxon-name-part-type="species">phaeopterus</tp:taxon-name-part></tp:taxon-name></italic> (Kirby)</td><td rowspan="1" colspan="1">38P</td><td rowspan="1" colspan="1">1 (0.04)</td><td rowspan="1" colspan="1">0.01</td></tr><tr><td rowspan="1" colspan="1">
              <bold><italic><tp:taxon-name><tp:taxon-name-part taxon-name-part-type="genus">Agabus</tp:taxon-name-part> <tp:taxon-name-part taxon-name-part-type="species">punctulatus</tp:taxon-name-part></tp:taxon-name></italic> Aubé</bold>
            </td><td rowspan="1" colspan="1">34P</td><td rowspan="1" colspan="1">9 (0.37)</td><td rowspan="1" colspan="1">0.09</td></tr><tr><td rowspan="1" colspan="1">
              <bold><italic><tp:taxon-name><tp:taxon-name-part taxon-name-part-type="genus">Agabus</tp:taxon-name-part> <tp:taxon-name-part taxon-name-part-type="species">semipunctatus</tp:taxon-name-part></tp:taxon-name></italic> (Kirby)</bold>
            </td><td rowspan="1" colspan="1">06K, 20K, 27K, 29K, 32K, 62P</td><td rowspan="1" colspan="1">9 (0.37)</td><td rowspan="1" colspan="1">0.06</td></tr><tr><td rowspan="1" colspan="1">
              <italic><tp:taxon-name><tp:taxon-name-part taxon-name-part-type="genus">Agabus</tp:taxon-name-part> <tp:taxon-name-part taxon-name-part-type="species">subfuscatus</tp:taxon-name-part></tp:taxon-name></italic> Sharp</td><td rowspan="1" colspan="1">06K, 17K, 27K, 32K, 35P, 55P, 96Q</td><td rowspan="1" colspan="1">15 (0.61)</td><td rowspan="1" colspan="1">0.07</td></tr><tr><td rowspan="1" colspan="1">
              <italic><tp:taxon-name><tp:taxon-name-part taxon-name-part-type="genus">Boreonectes</tp:taxon-name-part> <tp:taxon-name-part taxon-name-part-type="species">griseostriatus</tp:taxon-name-part></tp:taxon-name></italic> (DeGeer)</td><td rowspan="1" colspan="1">01K, 34P, 35P</td><td rowspan="1" colspan="1">10 (0.41)</td><td rowspan="1" colspan="1">0.03</td></tr><tr><td rowspan="1" colspan="1">
              <bold><italic><tp:taxon-name><tp:taxon-name-part taxon-name-part-type="genus">Colymbetes</tp:taxon-name-part> <tp:taxon-name-part taxon-name-part-type="species">paykulli</tp:taxon-name-part></tp:taxon-name></italic> Erichson</bold>
            </td><td rowspan="1" colspan="1">27K, 76Q</td><td rowspan="1" colspan="1">2 (0.08)</td><td rowspan="1" colspan="1">0.02</td></tr><tr><td rowspan="1" colspan="1">
              <italic><tp:taxon-name><tp:taxon-name-part taxon-name-part-type="genus">Colymbetes</tp:taxon-name-part> <tp:taxon-name-part taxon-name-part-type="species">sculptilis</tp:taxon-name-part></tp:taxon-name></italic> Harris</td><td rowspan="1" colspan="1">09K, 18K, 20K, 21K, 26K, 27K, 34P, 73P, 78P</td><td rowspan="1" colspan="1">14 (0.57)</td><td rowspan="1" colspan="1">0.09</td></tr><tr><td rowspan="1" colspan="1">
              <italic><tp:taxon-name><tp:taxon-name-part taxon-name-part-type="genus">Copelatus</tp:taxon-name-part> <tp:taxon-name-part taxon-name-part-type="species">glyphicus</tp:taxon-name-part></tp:taxon-name></italic> (Say)</td><td rowspan="1" colspan="1">32K</td><td rowspan="1" colspan="1">2 (0.08)</td><td rowspan="1" colspan="1">0.01</td></tr><tr><td rowspan="1" colspan="1">
              <italic><tp:taxon-name><tp:taxon-name-part taxon-name-part-type="genus">Coptotomus</tp:taxon-name-part> <tp:taxon-name-part taxon-name-part-type="species">lenticus</tp:taxon-name-part> <tp:taxon-name-part taxon-name-part-type="subspecies">lenticus</tp:taxon-name-part></tp:taxon-name></italic> LeConte</td><td rowspan="1" colspan="1">11K, 26K, 47P, 49P, 61P, 62P, 87Q, 97Q</td><td rowspan="1" colspan="1">12 (0.49)</td><td rowspan="1" colspan="1">0.08</td></tr><tr><td rowspan="1" colspan="1">
              <italic><tp:taxon-name><tp:taxon-name-part taxon-name-part-type="genus">Desmopachria</tp:taxon-name-part> <tp:taxon-name-part taxon-name-part-type="species">convexa</tp:taxon-name-part></tp:taxon-name></italic> (Aubé)</td><td rowspan="1" colspan="1">02K, 05K, 27K, 43P, 44P, 48P, 52P, 60P, 97Q</td><td rowspan="1" colspan="1">27 (1.10)</td><td rowspan="1" colspan="1">0.09</td></tr><tr><td rowspan="1" colspan="1">
              <italic><tp:taxon-name><tp:taxon-name-part taxon-name-part-type="genus">Dytiscus</tp:taxon-name-part> <tp:taxon-name-part taxon-name-part-type="species">dauricus</tp:taxon-name-part></tp:taxon-name></italic> Gebler</td><td rowspan="1" colspan="1">11K, 12K, 52P, 71P</td><td rowspan="1" colspan="1">4 (0.16)</td><td rowspan="1" colspan="1">0.04</td></tr><tr><td rowspan="1" colspan="1">
              <italic><tp:taxon-name><tp:taxon-name-part taxon-name-part-type="genus">Dytiscus</tp:taxon-name-part> <tp:taxon-name-part taxon-name-part-type="species">harisii</tp:taxon-name-part></tp:taxon-name></italic> Kirby</td><td rowspan="1" colspan="1">51P</td><td rowspan="1" colspan="1">1 (0.04)</td><td rowspan="1" colspan="1">0.01</td></tr><tr><td rowspan="1" colspan="1">
              <italic><tp:taxon-name><tp:taxon-name-part taxon-name-part-type="genus">Dytiscus</tp:taxon-name-part> <tp:taxon-name-part taxon-name-part-type="species">verticalis</tp:taxon-name-part></tp:taxon-name></italic> Say</td><td rowspan="1" colspan="1">17K, 18K, 49P, 56P, 62P, 84Q</td><td rowspan="1" colspan="1">6 (0.25)</td><td rowspan="1" colspan="1">0.06</td></tr><tr><td rowspan="1" colspan="1">
              <bold><italic><tp:taxon-name><tp:taxon-name-part taxon-name-part-type="genus">Graphoderus</tp:taxon-name-part> <tp:taxon-name-part taxon-name-part-type="species">liberus</tp:taxon-name-part></tp:taxon-name></italic> (Say)</bold>
            </td><td rowspan="1" colspan="1">49P, 61P</td><td rowspan="1" colspan="1">2 (0.08)</td><td rowspan="1" colspan="1">0.02</td></tr><tr><td rowspan="1" colspan="1">
              <italic><tp:taxon-name><tp:taxon-name-part taxon-name-part-type="genus">Graphoderus</tp:taxon-name-part> <tp:taxon-name-part taxon-name-part-type="species">perplexus</tp:taxon-name-part></tp:taxon-name></italic> Sharp</td><td rowspan="1" colspan="1">61P, 97Q</td><td rowspan="1" colspan="1">3 (0.12)</td><td rowspan="1" colspan="1">0.02</td></tr><tr><td rowspan="1" colspan="1">
              <italic><tp:taxon-name><tp:taxon-name-part taxon-name-part-type="genus">Hydaticus</tp:taxon-name-part> <tp:taxon-name-part taxon-name-part-type="species">aruspex</tp:taxon-name-part></tp:taxon-name></italic> Clark</td><td rowspan="1" colspan="1">09K, 27K, 35P, 37P, 60P</td><td rowspan="1" colspan="1">6 (0.25)</td><td rowspan="1" colspan="1">0.05</td></tr><tr><td rowspan="1" colspan="1">
              <bold><italic><tp:taxon-name><tp:taxon-name-part taxon-name-part-type="genus">Hydrocolus</tp:taxon-name-part> <tp:taxon-name-part taxon-name-part-type="species">paugus</tp:taxon-name-part></tp:taxon-name></italic> (Fall)</bold>
            </td><td rowspan="1" colspan="1">07K, 20K, 27K, 36P, 44P, 54P, 72P, 90Q, 98K</td><td rowspan="1" colspan="1">11 (0.45)</td><td rowspan="1" colspan="1">0.09</td></tr><tr><td rowspan="1" colspan="1">
              <italic><tp:taxon-name><tp:taxon-name-part taxon-name-part-type="genus">Hydrocolus</tp:taxon-name-part> <tp:taxon-name-part taxon-name-part-type="species">stagnalis</tp:taxon-name-part></tp:taxon-name></italic> (Gemminger &amp; Harold)</td><td rowspan="1" colspan="1">40P, 60P</td><td rowspan="1" colspan="1">2 (0.08)</td><td rowspan="1" colspan="1">0.02</td></tr><tr><td rowspan="1" colspan="1">
              <italic><tp:taxon-name><tp:taxon-name-part taxon-name-part-type="genus">Hydroporus</tp:taxon-name-part> <tp:taxon-name-part taxon-name-part-type="species">dentellus</tp:taxon-name-part></tp:taxon-name></italic> Fall</td><td rowspan="1" colspan="1">02K, 04K, 05K, 06K, 15K, 27K</td><td rowspan="1" colspan="1">14 (0.57)</td><td rowspan="1" colspan="1">0.06</td></tr><tr><td rowspan="1" colspan="1">
              <bold><italic><tp:taxon-name><tp:taxon-name-part taxon-name-part-type="genus">Hydroporus</tp:taxon-name-part> <tp:taxon-name-part taxon-name-part-type="species">fuscipennis</tp:taxon-name-part></tp:taxon-name></italic> Schaum</bold>
            </td><td rowspan="1" colspan="1">21K, 23K, 27K, 32K, 34P, 35P, 36P, 40P</td><td rowspan="1" colspan="1">27 (1.10)</td><td rowspan="1" colspan="1">0.08</td></tr><tr><td rowspan="1" colspan="1">
              <bold><italic><tp:taxon-name><tp:taxon-name-part taxon-name-part-type="genus">Hydroporus</tp:taxon-name-part> <tp:taxon-name-part taxon-name-part-type="species">gossei</tp:taxon-name-part></tp:taxon-name></italic> Larson &amp; Roughley</bold>
            </td><td rowspan="1" colspan="1">02K, 05K, 06K, 07K, 27K, 48P, 63P</td><td rowspan="1" colspan="1">21 (0.86)</td><td rowspan="1" colspan="1">0.07</td></tr><tr><td rowspan="1" colspan="1">
              <italic><tp:taxon-name><tp:taxon-name-part taxon-name-part-type="genus">Hydroporus</tp:taxon-name-part> <tp:taxon-name-part taxon-name-part-type="species">niger</tp:taxon-name-part></tp:taxon-name></italic> Say</td><td rowspan="1" colspan="1">01K, 02K, 04K, 05K, 09K, 11K, 15K, 17K, 18K, 19K, 20K, 21K, 25K, 27K, 30K, 32K, 33K, 34P, 40P, 43P, 48P, 49P, 65P, 74P, 76Q, 88Q, 91Q, 97Q, 98K</td><td rowspan="1" colspan="1">97 (3.96)</td><td rowspan="1" colspan="1">0.30</td></tr><tr><td rowspan="1" colspan="1">
              <italic><tp:taxon-name><tp:taxon-name-part taxon-name-part-type="genus">Hydroporus</tp:taxon-name-part> <tp:taxon-name-part taxon-name-part-type="species">notabilis</tp:taxon-name-part></tp:taxon-name></italic> LeConte</td><td rowspan="1" colspan="1">68P, 70P</td><td rowspan="1" colspan="1">2 (0.08)</td><td rowspan="1" colspan="1">0.02</td></tr><tr><td rowspan="1" colspan="1">
              <bold><italic><tp:taxon-name><tp:taxon-name-part taxon-name-part-type="genus">Hydroporus</tp:taxon-name-part> <tp:taxon-name-part taxon-name-part-type="species">obscurus</tp:taxon-name-part></tp:taxon-name></italic> Sturm</bold>
            </td><td rowspan="1" colspan="1">10Q, 11K</td><td rowspan="1" colspan="1">16 (0.65)</td><td rowspan="1" colspan="1">0.02</td></tr><tr><td rowspan="1" colspan="1">
              <italic><tp:taxon-name><tp:taxon-name-part taxon-name-part-type="genus">Hydroporus</tp:taxon-name-part> <tp:taxon-name-part taxon-name-part-type="species">signatus</tp:taxon-name-part></tp:taxon-name></italic> Mannerheim</td><td rowspan="1" colspan="1">02K, 05K, 09K, 15K, 17K, 18K, 20K, 23K, 24K, 32K, 34P, 35P, 40P, 49P</td><td rowspan="1" colspan="1">37 (1.51)</td><td rowspan="1" colspan="1">0.14</td></tr><tr><td rowspan="1" colspan="1">
              <bold><italic><tp:taxon-name><tp:taxon-name-part taxon-name-part-type="genus">Hydroporus</tp:taxon-name-part> <tp:taxon-name-part taxon-name-part-type="species">striola</tp:taxon-name-part></tp:taxon-name></italic> (Gyllenhal)</bold>
            </td><td rowspan="1" colspan="1">02K, 05K, 06K, 09K, 11K, 12K, 13K, 15K, 18K, 20K, 21K, 27K, 29K, 30K, 32K, 37P, 40P, 48P, 49P, 52P, 58P, 59P, 60P, 72P, 81Q, 88Q</td><td rowspan="1" colspan="1">104 (4.25)</td><td rowspan="1" colspan="1">0.27</td></tr><tr><td rowspan="1" colspan="1">
              <bold><italic><tp:taxon-name><tp:taxon-name-part taxon-name-part-type="genus">Hydroporus</tp:taxon-name-part> <tp:taxon-name-part taxon-name-part-type="species">tenebrosus</tp:taxon-name-part></tp:taxon-name></italic> LeConte</bold>
            </td><td rowspan="1" colspan="1">01K, 04K, 13K, 18K, 20K, 21K, 27K, 28K, 35P, 36P, 40P, 52P, 58P, 81Q, 88Q</td><td rowspan="1" colspan="1">39 (1.59)</td><td rowspan="1" colspan="1">0.15</td></tr><tr><td rowspan="1" colspan="1">
              <bold><italic><tp:taxon-name><tp:taxon-name-part taxon-name-part-type="genus">Hydroporus</tp:taxon-name-part> <tp:taxon-name-part taxon-name-part-type="species">tristis</tp:taxon-name-part></tp:taxon-name></italic> (Paykull)</bold>
            </td><td rowspan="1" colspan="1">02K, 05K, 06K, 09K, 10Q, 15K, 21K, 25K, 27K, 32K, 35P, 40P, 44P, 60P</td><td rowspan="1" colspan="1">22 (0.90)</td><td rowspan="1" colspan="1">0.14</td></tr><tr><td rowspan="1" colspan="1">
              <bold><italic><tp:taxon-name><tp:taxon-name-part taxon-name-part-type="genus">Hygrotus</tp:taxon-name-part> <tp:taxon-name-part taxon-name-part-type="species">compar</tp:taxon-name-part></tp:taxon-name></italic> Fall</bold>
            </td><td rowspan="1" colspan="1">34P, 35P</td><td rowspan="1" colspan="1">6 (0.25)</td><td rowspan="1" colspan="1">0.02</td></tr><tr><td rowspan="1" colspan="1">
              <italic><tp:taxon-name><tp:taxon-name-part taxon-name-part-type="genus">Hygrotus</tp:taxon-name-part> <tp:taxon-name-part taxon-name-part-type="species">impressopunctatus</tp:taxon-name-part></tp:taxon-name></italic> (Schaller)</td><td rowspan="1" colspan="1">09K, 34P, 35P, 36P, 60P, 68P, 76Q</td><td rowspan="1" colspan="1">29 (1.18)</td><td rowspan="1" colspan="1">0.07</td></tr><tr><td rowspan="1" colspan="1">
              <bold><italic><tp:taxon-name><tp:taxon-name-part taxon-name-part-type="genus">Hygrotus</tp:taxon-name-part> <tp:taxon-name-part taxon-name-part-type="species">laccophilinus</tp:taxon-name-part></tp:taxon-name></italic> (LeConte)</bold>
            </td><td rowspan="1" colspan="1">02K, 05K, 06K, 27K, 29K, 30K, 50P, 62P, 88Q</td><td rowspan="1" colspan="1">22 (0.90)</td><td rowspan="1" colspan="1">0.09</td></tr><tr><td rowspan="1" colspan="1">
              <italic><tp:taxon-name><tp:taxon-name-part taxon-name-part-type="genus">Hygrotus</tp:taxon-name-part> <tp:taxon-name-part taxon-name-part-type="species">picatus</tp:taxon-name-part></tp:taxon-name></italic> (Kirby)</td><td rowspan="1" colspan="1">06K, 09K, 17K, 27K, 30K, 31K, 32K, 36P, 52P, 60P</td><td rowspan="1" colspan="1">27 (1.10)</td><td rowspan="1" colspan="1">0.10</td></tr><tr><td rowspan="1" colspan="1">
              <italic><tp:taxon-name><tp:taxon-name-part taxon-name-part-type="genus">Hygrotus</tp:taxon-name-part> <tp:taxon-name-part taxon-name-part-type="species">sayi</tp:taxon-name-part></tp:taxon-name></italic> Balfour-Browne</td><td rowspan="1" colspan="1">02K, 05K, 09K, 11K, 13K, 14K, 15K, 21K, 23K, 26K, 27K, 36P, 37P, 44P, 48P, 49P, 50P, 51P, 52P, 53P, 56P, 61P, 62P, 67Q, 75Q, 76Q, 80Q, 81Q, 83Q, 88Q, 94Q</td><td rowspan="1" colspan="1">76 (3.10)</td><td rowspan="1" colspan="1">0.32</td></tr><tr><td rowspan="1" colspan="1">
              <italic><tp:taxon-name><tp:taxon-name-part taxon-name-part-type="genus">Hygrotus</tp:taxon-name-part> <tp:taxon-name-part taxon-name-part-type="species">turbidus</tp:taxon-name-part></tp:taxon-name></italic> (LeConte)</td><td rowspan="1" colspan="1">09K, 17K, 18K, 27K, 35P, 50P, 56P, 62P</td><td rowspan="1" colspan="1">17 (0.69)</td><td rowspan="1" colspan="1">0.08</td></tr><tr><td rowspan="1" colspan="1">
              <italic><tp:taxon-name><tp:taxon-name-part taxon-name-part-type="genus">Ilybiosoma</tp:taxon-name-part> <tp:taxon-name-part taxon-name-part-type="species">seriatum</tp:taxon-name-part></tp:taxon-name></italic> (Say)</td><td rowspan="1" colspan="1">08K, 12K, 16K, 38P, 39P, 41P, 44P, 46P, 54P, 55P, 69P, 71P, 73P, 76Q, 77P, 89Q, 98K</td><td rowspan="1" colspan="1">77 (3.14)</td><td rowspan="1" colspan="1">0.17</td></tr><tr><td rowspan="1" colspan="1">
              <italic><tp:taxon-name><tp:taxon-name-part taxon-name-part-type="genus">Ilybius</tp:taxon-name-part> <tp:taxon-name-part taxon-name-part-type="species">angustior</tp:taxon-name-part></tp:taxon-name></italic> (Gyllenhal)</td><td rowspan="1" colspan="1">15K</td><td rowspan="1" colspan="1">1 (0.04)</td><td rowspan="1" colspan="1">0.01</td></tr><tr><td rowspan="1" colspan="1">
              <italic><tp:taxon-name><tp:taxon-name-part taxon-name-part-type="genus">Ilybius</tp:taxon-name-part> <tp:taxon-name-part taxon-name-part-type="species">biguttulus</tp:taxon-name-part></tp:taxon-name></italic> (Germar)</td><td rowspan="1" colspan="1">01K, 02K, 04K, 05K, 12K, 13K, 15K, 17K, 19K, 23K, 24K, 27K, 30K, 31K, 44P, 48P, 50P, 56P, 68P, 75Q, 76Q, 81Q, 88Q, 91Q</td><td rowspan="1" colspan="1">67 (2.73)</td><td rowspan="1" colspan="1">0.25</td></tr><tr><td rowspan="1" colspan="1">
              <bold><italic><tp:taxon-name><tp:taxon-name-part taxon-name-part-type="genus">Ilybius</tp:taxon-name-part> <tp:taxon-name-part taxon-name-part-type="species">discedens</tp:taxon-name-part></tp:taxon-name></italic></bold> Sharp</td><td rowspan="1" colspan="1">07K, 10Q, 20K, 27K, 51P, 88Q</td><td rowspan="1" colspan="1">7 (0.29)</td><td rowspan="1" colspan="1">0.06</td></tr><tr><td rowspan="1" colspan="1">
              <bold><italic><tp:taxon-name><tp:taxon-name-part taxon-name-part-type="genus">Ilybius</tp:taxon-name-part> <tp:taxon-name-part taxon-name-part-type="species">erichsoni</tp:taxon-name-part></tp:taxon-name></italic> Gemminger &amp; Harold</bold>
            </td><td rowspan="1" colspan="1">34P, 37P, 57P</td><td rowspan="1" colspan="1">5 (0.20)</td><td rowspan="1" colspan="1">0.03</td></tr><tr><td rowspan="1" colspan="1">
              <bold><italic><tp:taxon-name><tp:taxon-name-part taxon-name-part-type="genus">Ilybius</tp:taxon-name-part> <tp:taxon-name-part taxon-name-part-type="species">larsoni</tp:taxon-name-part></tp:taxon-name></italic> (Fery &amp; Nilsson)</bold>
            </td><td rowspan="1" colspan="1">07K, 10Q, 20K, 27K, 88Q</td><td rowspan="1" colspan="1">6 (0.25)</td><td rowspan="1" colspan="1">0.05</td></tr><tr><td rowspan="1" colspan="1">
              <italic><tp:taxon-name><tp:taxon-name-part taxon-name-part-type="genus">Ilybius</tp:taxon-name-part> <tp:taxon-name-part taxon-name-part-type="species">pleuriticus</tp:taxon-name-part></tp:taxon-name></italic> (LeConte)</td><td rowspan="1" colspan="1">80Q, 83Q</td><td rowspan="1" colspan="1">2 (0.08)</td><td rowspan="1" colspan="1">0.02</td></tr><tr><td rowspan="1" colspan="1">
              <italic><tp:taxon-name><tp:taxon-name-part taxon-name-part-type="genus">Laccophilus</tp:taxon-name-part> <tp:taxon-name-part taxon-name-part-type="species">maculosus</tp:taxon-name-part> <tp:taxon-name-part taxon-name-part-type="subspecies">maculosus</tp:taxon-name-part></tp:taxon-name></italic> Say</td><td rowspan="1" colspan="1">04K, 09K, 11K, 13K, 16K, 19K, 20K, 23K, 24K, 34P, 35P, 36P, 38P, 44P, 47P, 48P, 49P, 51P, 56P, 61P, 62P, 75Q, 76Q, 80Q, 81Q, 83Q, 88Q, 94Q, 97Q</td><td rowspan="1" colspan="1">69 (2.82)</td><td rowspan="1" colspan="1">0.30</td></tr><tr><td rowspan="1" colspan="1">
              <bold><italic><tp:taxon-name><tp:taxon-name-part taxon-name-part-type="genus">Laccornis</tp:taxon-name-part> <tp:taxon-name-part taxon-name-part-type="species">latens</tp:taxon-name-part></tp:taxon-name></italic> (Fall)</bold>
            </td><td rowspan="1" colspan="1">20K</td><td rowspan="1" colspan="1">2 (0.08)</td><td rowspan="1" colspan="1">0.01</td></tr><tr><td rowspan="1" colspan="1">
              <italic><tp:taxon-name><tp:taxon-name-part taxon-name-part-type="genus">Liodessus</tp:taxon-name-part> <tp:taxon-name-part taxon-name-part-type="species">affinis</tp:taxon-name-part></tp:taxon-name></italic> (Say)</td><td rowspan="1" colspan="1">34P, 40P, 48P, 56P, 62P, 76Q, 78P, 88Q, 97Q</td><td rowspan="1" colspan="1">15 (0.61)</td><td rowspan="1" colspan="1">0.09</td></tr><tr><td rowspan="1" colspan="1">
              <italic><tp:taxon-name><tp:taxon-name-part taxon-name-part-type="genus">Nebrioporus</tp:taxon-name-part> <tp:taxon-name-part taxon-name-part-type="species">rotundatus</tp:taxon-name-part></tp:taxon-name></italic> (LeConte)</td><td rowspan="1" colspan="1">01K, 14K, 22K, 28K, 29K, 38P, 42P, 45P, 64P, 66Q, 67Q, 71P, 74P, 76Q, 77P, 78P, 79Q, 83Q, 84Q, 92Q, 93Q, 94Q, 98K</td><td rowspan="1" colspan="1">162 (6.61)</td><td rowspan="1" colspan="1">0.24</td></tr><tr><td rowspan="1" colspan="1">
              <bold><italic><tp:taxon-name><tp:taxon-name-part taxon-name-part-type="genus">Neoporus</tp:taxon-name-part> <tp:taxon-name-part taxon-name-part-type="species">carolinus</tp:taxon-name-part></tp:taxon-name></italic> (Fall)</bold>
            </td><td rowspan="1" colspan="1">44P, 50P, 55P, 56P, 57P, 76Q</td><td rowspan="1" colspan="1">49 (2.00)</td><td rowspan="1" colspan="1">0.06</td></tr><tr><td rowspan="1" colspan="1">
              <bold><italic><tp:taxon-name><tp:taxon-name-part taxon-name-part-type="genus">Neoporus</tp:taxon-name-part> <tp:taxon-name-part taxon-name-part-type="species">clypealis</tp:taxon-name-part></tp:taxon-name></italic> (Sharp)</bold>
            </td><td rowspan="1" colspan="1">01K, 11K, 14K, 30K, 31K, 44P, 92Q, 93Q, 98K</td><td rowspan="1" colspan="1">22 (0.90)</td><td rowspan="1" colspan="1">0.09</td></tr><tr><td rowspan="1" colspan="1">
              <italic><tp:taxon-name><tp:taxon-name-part taxon-name-part-type="genus">Neoporus</tp:taxon-name-part> <tp:taxon-name-part taxon-name-part-type="species">dimidiatus</tp:taxon-name-part></tp:taxon-name></italic> (Gemminger &amp; Harold)</td><td rowspan="1" colspan="1">01K, 11K, 23K, 38P, 42P, 45P, 66Q, 71P, 74P, 77P, 78P, 79Q, 80Q, 81Q, 83Q, 93Q, 94Q, 98K</td><td rowspan="1" colspan="1">114 (4.65)</td><td rowspan="1" colspan="1">0.18</td></tr><tr><td rowspan="1" colspan="1">
              <bold><italic><tp:taxon-name><tp:taxon-name-part taxon-name-part-type="genus">Neoporus</tp:taxon-name-part> <tp:taxon-name-part taxon-name-part-type="species">sulcipennis</tp:taxon-name-part></tp:taxon-name></italic> (Fall)</bold>
            </td><td rowspan="1" colspan="1">42P, 45P</td><td rowspan="1" colspan="1">28 (1.14)</td><td rowspan="1" colspan="1">0.02</td></tr><tr><td rowspan="1" colspan="1">
              <italic><tp:taxon-name><tp:taxon-name-part taxon-name-part-type="genus">Neoporus</tp:taxon-name-part> <tp:taxon-name-part taxon-name-part-type="species">undulatus</tp:taxon-name-part></tp:taxon-name></italic> (Say)</td><td rowspan="1" colspan="1">01K, 09K, 11K, 13K, 15K, 18K, 20K, 21K, 23K, 24K, 25K, 26K, 27K, 30K, 31K, 32K, 36P, 38P, 42P, 47P, 48P, 53P, 56P, 64P, 65P, 67Q, 75Q, 76Q, 78P, 80Q, 81Q, 83Q, 84Q, 86Q, 87Q, 88Q, 94Q</td><td rowspan="1" colspan="1">227 (9.27)</td><td rowspan="1" colspan="1">0.38</td></tr><tr><td rowspan="1" colspan="1">
              <italic><tp:taxon-name><tp:taxon-name-part taxon-name-part-type="genus">Rhantus</tp:taxon-name-part> <tp:taxon-name-part taxon-name-part-type="species">binotatus</tp:taxon-name-part></tp:taxon-name></italic> (Harris)</td><td rowspan="1" colspan="1">09K, 15K, 20K, 24K, 26K, 35P, 36P, 44P, 48P, 49P, 62P, 72P, 76Q, 81Q, 83Q, 94Q</td><td rowspan="1" colspan="1">30 (1.23)</td><td rowspan="1" colspan="1">0.16</td></tr><tr><td rowspan="1" colspan="1">
              <bold><italic><tp:taxon-name><tp:taxon-name-part taxon-name-part-type="genus">Rhantus</tp:taxon-name-part> <tp:taxon-name-part taxon-name-part-type="species">consimilis</tp:taxon-name-part></tp:taxon-name></italic> Motschulsky</bold>
            </td><td rowspan="1" colspan="1">34P</td><td rowspan="1" colspan="1">5 (0.20)</td><td rowspan="1" colspan="1">0.01</td></tr><tr><td rowspan="1" colspan="1">
              <bold><italic><tp:taxon-name><tp:taxon-name-part taxon-name-part-type="genus">Rhantus</tp:taxon-name-part> <tp:taxon-name-part taxon-name-part-type="species">sinuatus</tp:taxon-name-part></tp:taxon-name></italic> (LeConte)</bold>
            </td><td rowspan="1" colspan="1">15K, 27K</td><td rowspan="1" colspan="1">5 (0.20)</td><td rowspan="1" colspan="1">0.02</td></tr><tr><td rowspan="1" colspan="1">
              <bold><italic><tp:taxon-name><tp:taxon-name-part taxon-name-part-type="genus">Rhantus</tp:taxon-name-part> <tp:taxon-name-part taxon-name-part-type="species">suturellus</tp:taxon-name-part></tp:taxon-name></italic> (Harris)</bold>
            </td><td rowspan="1" colspan="1">32K</td><td rowspan="1" colspan="1">1 (0.04)</td><td rowspan="1" colspan="1">0.01</td></tr><tr><td rowspan="1" colspan="1">
              <italic><tp:taxon-name><tp:taxon-name-part taxon-name-part-type="genus">Rhantus</tp:taxon-name-part> <tp:taxon-name-part taxon-name-part-type="species">wallisi</tp:taxon-name-part></tp:taxon-name></italic> Hatch</td><td rowspan="1" colspan="1">53P, 61P</td><td rowspan="1" colspan="1">4 (0.16)</td><td rowspan="1" colspan="1">0.02</td></tr><tr><td rowspan="1" colspan="1">
              <bold><italic><tp:taxon-name><tp:taxon-name-part taxon-name-part-type="genus">Sanfillipodytes</tp:taxon-name-part> <tp:taxon-name-part taxon-name-part-type="species">pseudovilis</tp:taxon-name-part></tp:taxon-name></italic> (Young)</bold>
            </td><td rowspan="1" colspan="1">54P</td><td rowspan="1" colspan="1">1 (0.20)</td><td rowspan="1" colspan="1">0.01</td></tr><tr><td rowspan="1" colspan="1"/><td rowspan="1" colspan="1">Total</td><td rowspan="1" colspan="1">2450</td><td rowspan="1" colspan="1"/></tr></tbody></table></table-wrap><table-wrap id="T1" position="float" orientation="portrait"><label>Table 1.</label><caption><p>Prince Edward Island (Canada) sampling localities and habitats (2004–2005); letter in sample code refers to the county (K = Kings; P = Prince; Q = Queens).</p></caption><table id="TID0EG3BG" rules="all"><tbody><tr><th rowspan="1" colspan="1">Sample</th><th rowspan="1" colspan="1">Locality</th><th rowspan="1" colspan="1">Habitat</th></tr><tr><td rowspan="1" colspan="1">01K</td><td rowspan="1" colspan="1">Kings Co. South of Dover. 17.ix.2005</td><td rowspan="1" colspan="1">River, flowing into Murray River; saline at level of Mt Pleasant; shoreline densely covered with <italic><tp:taxon-name><tp:taxon-name-part taxon-name-part-type="genus">Lemna</tp:taxon-name-part></tp:taxon-name></italic> sp.</td></tr><tr><td rowspan="1" colspan="1">02K</td><td rowspan="1" colspan="1">Kings Co. Hwy 325, 1 km North of Hwy 17. 17.ix.2005</td><td rowspan="1" colspan="1">Pools in <italic><tp:taxon-name><tp:taxon-name-part taxon-name-part-type="genus">Picea</tp:taxon-name-part></tp:taxon-name></italic> sp. forest; densely covered with vegetation</td></tr><tr><td rowspan="1" colspan="1">03K</td><td rowspan="1" colspan="1">Kings Co. Jct Hwy 325 &amp; Hwy 202. 17.ix.2005</td><td rowspan="1" colspan="1">Creek</td></tr><tr><td rowspan="1" colspan="1">04K</td><td rowspan="1" colspan="1">Kings Co. Hwy 325 2 km N. of jct to Hwy 202. 17.ix.2005</td><td rowspan="1" colspan="1">Shallow pond on sandy bottom</td></tr><tr><td rowspan="1" colspan="1">05K</td><td rowspan="1" colspan="1">Kings Co. Hwy 316 off Hwy 17. 18.ix.2005</td><td rowspan="1" colspan="1">Roadside fen with abundance of <italic><tp:taxon-name><tp:taxon-name-part taxon-name-part-type="genus">Equisetum</tp:taxon-name-part></tp:taxon-name></italic> sp.; dark yellow water with heavy accumulation of organic matter</td></tr><tr><td rowspan="1" colspan="1">06K</td><td rowspan="1" colspan="1">Kings Co. Hwy 318 off Hwy 17a. 18.ix.2005</td><td rowspan="1" colspan="1">
              <italic><tp:taxon-name><tp:taxon-name-part taxon-name-part-type="genus">Sphagnum</tp:taxon-name-part></tp:taxon-name></italic> sp. bog; sampling along shoreline under mats of shrubs</td></tr><tr><td rowspan="1" colspan="1">07K</td><td rowspan="1" colspan="1">Kings Co. S. of Hwy 324. 18.ix.2005</td><td rowspan="1" colspan="1">Eutrophic creek with <italic><tp:taxon-name><tp:taxon-name-part taxon-name-part-type="genus">Typha</tp:taxon-name-part></tp:taxon-name></italic> sp. and shrubs</td></tr><tr><td rowspan="1" colspan="1">08K</td><td rowspan="1" colspan="1">Kings Co. Hwy 17 S. of Hwy 324. 18.ix.2005</td><td rowspan="1" colspan="1">Creek with swift currents</td></tr><tr><td rowspan="1" colspan="1">09K</td><td rowspan="1" colspan="1">Kings Co. Hwy 17 S. of Hwy 324. 18.ix.2005</td><td rowspan="1" colspan="1">Woodland pool with heavy accumulation of organic matter, mainly dead leaves</td></tr><tr><td rowspan="1" colspan="1">10Q</td><td rowspan="1" colspan="1">Queen’s Co. Off Hwy 4 near jct with Hwy 202. 18.ix.2005</td><td rowspan="1" colspan="1">
              <italic><tp:taxon-name><tp:taxon-name-part taxon-name-part-type="genus">Sphagnum</tp:taxon-name-part></tp:taxon-name></italic> sp. bog</td></tr><tr><td rowspan="1" colspan="1">11K</td><td rowspan="1" colspan="1">Kings Co. Hwy 2 near jct with Hwy 330. 19.ix.2005</td><td rowspan="1" colspan="1">Pond, shoreline with dense mats of <tp:taxon-name><tp:taxon-name-part taxon-name-part-type="family">Gramineae</tp:taxon-name-part></tp:taxon-name></td></tr><tr><td rowspan="1" colspan="1">12K</td><td rowspan="1" colspan="1">Kings Co. Chepstow at Hwy 16. 19.ix.2005</td><td rowspan="1" colspan="1">Small eutrophic creek in <italic><tp:taxon-name><tp:taxon-name-part taxon-name-part-type="genus">Picea</tp:taxon-name-part></tp:taxon-name></italic> sp. forest, slow moving water; samples from shallowest parts, under mats of dense vegetation</td></tr><tr><td rowspan="1" colspan="1">13K</td><td rowspan="1" colspan="1">Kings Co. Black Pond at Hwy 16, E. of Little Harbour. 19.ix.2005</td><td rowspan="1" colspan="1">Huge pond, located just beside sea</td></tr><tr><td rowspan="1" colspan="1">14K</td><td rowspan="1" colspan="1">Kings Co. MacVanes Creek at Hwy 16, east of Bothwell. 19.ix.2005</td><td rowspan="1" colspan="1">Eutrophic creek, almost still water</td></tr><tr><td rowspan="1" colspan="1">15K</td><td rowspan="1" colspan="1">Kings Co. Hwy 302 off Hwy 16. 19.ix.2005</td><td rowspan="1" colspan="1">Pond with <italic><tp:taxon-name><tp:taxon-name-part taxon-name-part-type="genus">Nymphaea</tp:taxon-name-part></tp:taxon-name></italic> sp.</td></tr><tr><td rowspan="1" colspan="1">16K</td><td rowspan="1" colspan="1">Kings Co. Hwy 302 off Hwy 16. 19.ix.2005</td><td rowspan="1" colspan="1">
              <italic><tp:taxon-name><tp:taxon-name-part taxon-name-part-type="genus">Sphagnum</tp:taxon-name-part></tp:taxon-name></italic> sp. bog; cold water; sampling under <italic><tp:taxon-name><tp:taxon-name-part taxon-name-part-type="genus">Picea</tp:taxon-name-part></tp:taxon-name></italic> sp. trees.</td></tr><tr><td rowspan="1" colspan="1">17K</td><td rowspan="1" colspan="1">Kings Co. Hwy 302 off Hwy 16. 19.ix.2005</td><td rowspan="1" colspan="1">Roadside ditch, at the edge of a bog; very dark brown water; presence of <italic><tp:taxon-name><tp:taxon-name-part taxon-name-part-type="genus">Carex</tp:taxon-name-part></tp:taxon-name></italic> sp. and <italic><tp:taxon-name><tp:taxon-name-part taxon-name-part-type="genus">Typha</tp:taxon-name-part></tp:taxon-name></italic> sp.</td></tr><tr><td rowspan="1" colspan="1">18K</td><td rowspan="1" colspan="1">Kings Co. Hwy 303 16 km W. of Hwy 16. 19.ix.2005</td><td rowspan="1" colspan="1">Fen; woodland pond with <italic><tp:taxon-name><tp:taxon-name-part taxon-name-part-type="genus">Carex</tp:taxon-name-part></tp:taxon-name></italic> sp. and <tp:taxon-name><tp:taxon-name-part taxon-name-part-type="family">Gramineae</tp:taxon-name-part></tp:taxon-name></td></tr><tr><td rowspan="1" colspan="1">19K</td><td rowspan="1" colspan="1">Kings Co. Hwy 303 12 km W. of Hwy 16. 19.ix.2005</td><td rowspan="1" colspan="1">Pond with <italic><tp:taxon-name><tp:taxon-name-part taxon-name-part-type="genus">Nymphaea</tp:taxon-name-part></tp:taxon-name></italic> sp.</td></tr><tr><td rowspan="1" colspan="1">20K</td><td rowspan="1" colspan="1">Kings Co. Hwy 306 3 km W. of Hwy 2. 20.ix.2005</td><td rowspan="1" colspan="1">Fen; densely covered with <italic><tp:taxon-name><tp:taxon-name-part taxon-name-part-type="genus">Scirpus</tp:taxon-name-part></tp:taxon-name></italic> sp.; moss along shoreline; slowly moving water; very dark brown water; <italic><tp:taxon-name><tp:taxon-name-part taxon-name-part-type="genus">Acer</tp:taxon-name-part> <tp:taxon-name-part taxon-name-part-type="species">rubrum</tp:taxon-name-part></tp:taxon-name></italic>, <italic><tp:taxon-name><tp:taxon-name-part taxon-name-part-type="genus">Picea</tp:taxon-name-part></tp:taxon-name></italic> sp. and <italic><tp:taxon-name><tp:taxon-name-part taxon-name-part-type="genus">Alnus</tp:taxon-name-part></tp:taxon-name></italic> sp. forest</td></tr><tr><td rowspan="1" colspan="1">21K</td><td rowspan="1" colspan="1">Kings Co. Hwy 306 3 km W. of Hwy 2. 20.ix.2005</td><td rowspan="1" colspan="1">
              <italic><tp:taxon-name><tp:taxon-name-part taxon-name-part-type="genus">Typha</tp:taxon-name-part></tp:taxon-name></italic> sp. pond with abundance of <italic><tp:taxon-name><tp:taxon-name-part taxon-name-part-type="genus">Equisetum</tp:taxon-name-part></tp:taxon-name></italic> sp. in shallowest parts</td></tr><tr><td rowspan="1" colspan="1">22K</td><td rowspan="1" colspan="1">Kings Co. Hay River, W. of Clearspring at Hwy 6. 20.ix.2005</td><td rowspan="1" colspan="1">River with dark brown water; bed with large bolders</td></tr><tr><td rowspan="1" colspan="1">23K</td><td rowspan="1" colspan="1">Kings Co. Larkins Pond at Hwy 357, W. of Hwy 308. 20.ix.2005</td><td rowspan="1" colspan="1">Pond with clear water; shoreline with <italic><tp:taxon-name><tp:taxon-name-part taxon-name-part-type="genus">Typha</tp:taxon-name-part></tp:taxon-name></italic> sp.</td></tr><tr><td rowspan="1" colspan="1">24K</td><td rowspan="1" colspan="1">Kings Co. Goose River Road, off Hwy 16. 20.ix.2005</td><td rowspan="1" colspan="1">Small pond with mats of <italic><tp:taxon-name><tp:taxon-name-part taxon-name-part-type="genus">Carex</tp:taxon-name-part></tp:taxon-name></italic> sp.</td></tr><tr><td rowspan="1" colspan="1">25K</td><td rowspan="1" colspan="1">Kings Co. Cable Head, Schooner Creek, at Hwy 16. 20.ix.2005</td><td rowspan="1" colspan="1">Eutrophic creek with swift current; beetles collected underneath banks</td></tr><tr><td rowspan="1" colspan="1">26K</td><td rowspan="1" colspan="1">Kings Co. Cable Head W. at Hwy 336. 20.ix.2005</td><td rowspan="1" colspan="1">Wetland with <italic><tp:taxon-name><tp:taxon-name-part taxon-name-part-type="genus">Typha</tp:taxon-name-part></tp:taxon-name></italic> sp. along shoreline</td></tr><tr><td rowspan="1" colspan="1">27K</td><td rowspan="1" colspan="1">Kings Co. Cable Head W. at Hwy 336. 20.ix.2005</td><td rowspan="1" colspan="1">
              <italic><tp:taxon-name><tp:taxon-name-part taxon-name-part-type="genus">Sphagnum</tp:taxon-name-part></tp:taxon-name></italic> sp. bog; abundance of <tp:taxon-name><tp:taxon-name-part taxon-name-part-type="family">Ericaceae</tp:taxon-name-part></tp:taxon-name></td></tr><tr><td rowspan="1" colspan="1">28K</td><td rowspan="1" colspan="1">Kings Co. Schooner River at Hwy 336. 20.ix.2005</td><td rowspan="1" colspan="1">River with very dark water</td></tr><tr><td rowspan="1" colspan="1">29K</td><td rowspan="1" colspan="1">Kings Co. Hwy 337, 1 km off Hwy 313. 21.ix.2005</td><td rowspan="1" colspan="1">Wetlands; sampling in mats of <italic><tp:taxon-name><tp:taxon-name-part taxon-name-part-type="genus">Calamagrostis</tp:taxon-name-part></tp:taxon-name></italic> sp.</td></tr><tr><td rowspan="1" colspan="1">30K</td><td rowspan="1" colspan="1">Kings Co. Junction Hwy 313 &amp; Hwy 321. 21.ix.2005</td><td rowspan="1" colspan="1">Wetland in <italic><tp:taxon-name><tp:taxon-name-part taxon-name-part-type="genus">Picea</tp:taxon-name-part></tp:taxon-name></italic> sp. forest; dense accumulation of <italic><tp:taxon-name><tp:taxon-name-part taxon-name-part-type="genus">Calamagrostis</tp:taxon-name-part></tp:taxon-name></italic> sp., <italic><tp:taxon-name><tp:taxon-name-part taxon-name-part-type="genus">Juncus</tp:taxon-name-part></tp:taxon-name></italic> sp. and <italic><tp:taxon-name><tp:taxon-name-part taxon-name-part-type="genus">Typha</tp:taxon-name-part></tp:taxon-name></italic> sp.</td></tr><tr><td rowspan="1" colspan="1">31K</td><td rowspan="1" colspan="1">Kings Co. Jct Hwy 321 close to Martinvale. 21.ix.2005</td><td rowspan="1" colspan="1">Wetlands</td></tr><tr><td rowspan="1" colspan="1">32K</td><td rowspan="1" colspan="1">Kings Co. Hwy 320 near jct Hwy 322. 21.ix.2005</td><td rowspan="1" colspan="1">
              <italic><tp:taxon-name><tp:taxon-name-part taxon-name-part-type="genus">Carex</tp:taxon-name-part></tp:taxon-name></italic> sp. pools in <italic><tp:taxon-name><tp:taxon-name-part taxon-name-part-type="genus">Picea</tp:taxon-name-part></tp:taxon-name></italic> sp. forest; bed with black sediments</td></tr><tr><td rowspan="1" colspan="1">33K</td><td rowspan="1" colspan="1">Kings Co. Cherry Hills at Hwy 351. 21.ix.2005</td><td rowspan="1" colspan="1">Eutrophic Creek</td></tr><tr><td rowspan="1" colspan="1">34P</td><td rowspan="1" colspan="1">Prince Co. Tignish at Hwy 153. 15.v.2004</td><td rowspan="1" colspan="1">Permanent pond on clay bottom; at edge of <italic><tp:taxon-name><tp:taxon-name-part taxon-name-part-type="genus">Picea</tp:taxon-name-part></tp:taxon-name></italic> sp. and <italic><tp:taxon-name><tp:taxon-name-part taxon-name-part-type="genus">Populus</tp:taxon-name-part></tp:taxon-name></italic> sp. forest</td></tr><tr><td rowspan="1" colspan="1">35P</td><td rowspan="1" colspan="1">Prince Co. Donohue Rd, off Hwy 12, near Fisherman’s Haven Provincial Park. 15.v.2004</td><td rowspan="1" colspan="1">Roadside ditch</td></tr><tr><td rowspan="1" colspan="1">36P</td><td rowspan="1" colspan="1">Prince Co. Green Mount at Hwy 162. 15.v.2004</td><td rowspan="1" colspan="1">
              <italic><tp:taxon-name><tp:taxon-name-part taxon-name-part-type="genus">Typha</tp:taxon-name-part></tp:taxon-name></italic> sp. pond</td></tr><tr><td rowspan="1" colspan="1">37P</td><td rowspan="1" colspan="1">Prince Co. Birch Groove Rd, off Hwy 153. 15.v.2004</td><td rowspan="1" colspan="1">Ephemeral woodland pool; dense accumulation of dead <italic><tp:taxon-name><tp:taxon-name-part taxon-name-part-type="genus">Acer</tp:taxon-name-part></tp:taxon-name></italic> sp. leaves; dark brown water</td></tr><tr><td rowspan="1" colspan="1">38P</td><td rowspan="1" colspan="1">Prince Co. Alberton, jct Hwy 150 and Hwy 12. 15.v.2004</td><td rowspan="1" colspan="1">Creek; heavily covered with <italic><tp:taxon-name><tp:taxon-name-part taxon-name-part-type="genus">Carex</tp:taxon-name-part></tp:taxon-name></italic> sp.</td></tr><tr><td rowspan="1" colspan="1">39P</td><td rowspan="1" colspan="1">Prince Co. Hwy 2, 1 km W. jct Hwy 151. 15.v.2004</td><td rowspan="1" colspan="1">Creek on sandy bed; sparse <tp:taxon-name><tp:taxon-name-part taxon-name-part-type="family">Gramineae</tp:taxon-name-part></tp:taxon-name> along shoreline; very cold water</td></tr><tr><td rowspan="1" colspan="1">40P</td><td rowspan="1" colspan="1">Prince Co. Palmer Rd. 15.v.2004</td><td rowspan="1" colspan="1">Roadside woodland ditch, shallow, with heavy accumulation of organic debris; abundance of mosquito larvae</td></tr><tr><td rowspan="1" colspan="1">41P</td><td rowspan="1" colspan="1">Prince Co. Hwy 151, S. of Loretta. 16.v.2004</td><td rowspan="1" colspan="1">Creek, rocky bed, lacking vegetation</td></tr><tr><td rowspan="1" colspan="1">42P</td><td rowspan="1" colspan="1">Prince Co. Miminegash River at Hwy 151, near St. Lawrence. 16.v.2004</td><td rowspan="1" colspan="1">River</td></tr><tr><td rowspan="1" colspan="1">43P</td><td rowspan="1" colspan="1">Prince Co. Old Town Rd off Hwy 151. 16.v.2004</td><td rowspan="1" colspan="1">Roadside ditch; heavy accumulation of organic debris</td></tr><tr><td rowspan="1" colspan="1">44P</td><td rowspan="1" colspan="1">Prince Co. Old Town Rd off Hwy 151. 16.v.2004</td><td rowspan="1" colspan="1">Eutrophic creek; slow moving, dark brown water; heavy accumulation of organic debris</td></tr><tr><td rowspan="1" colspan="1">45P</td><td rowspan="1" colspan="1">Prince Co. Mill River at Hwy 148, near Howlan. 16.v.2004</td><td rowspan="1" colspan="1">River</td></tr><tr><td rowspan="1" colspan="1">46P</td><td rowspan="1" colspan="1">Prince Co. O’Leary, off Hwy 148. 16.v.2004</td><td rowspan="1" colspan="1">Shallow eutrophic creek</td></tr><tr><td rowspan="1" colspan="1">47P</td><td rowspan="1" colspan="1">Prince Co. Dublan, at Hwy 14. 16.v.2004</td><td rowspan="1" colspan="1">Pond; heavy accumulation of organic debris; dark brown water</td></tr><tr><td rowspan="1" colspan="1">48P</td><td rowspan="1" colspan="1">Prince Co. Hwy 142, near Roxberry. 17.v.2004</td><td rowspan="1" colspan="1">Permanent pond; heavy accumulation of <italic><tp:taxon-name><tp:taxon-name-part taxon-name-part-type="genus">Sphagnum</tp:taxon-name-part></tp:taxon-name></italic> sp., <italic><tp:taxon-name><tp:taxon-name-part taxon-name-part-type="genus">Typha</tp:taxon-name-part></tp:taxon-name></italic> sp., and <italic><tp:taxon-name><tp:taxon-name-part taxon-name-part-type="genus">Scirpus</tp:taxon-name-part></tp:taxon-name></italic> sp. along shoreline</td></tr><tr><td rowspan="1" colspan="1">49P</td><td rowspan="1" colspan="1">Prince Co. Hwy 137, off Hwy 142. 17.v.2004</td><td rowspan="1" colspan="1">Permanent <italic><tp:taxon-name><tp:taxon-name-part taxon-name-part-type="genus">Sphagnum</tp:taxon-name-part></tp:taxon-name></italic> sp. bog with <italic><tp:taxon-name><tp:taxon-name-part taxon-name-part-type="genus">Ledum</tp:taxon-name-part></tp:taxon-name></italic> sp., <italic><tp:taxon-name><tp:taxon-name-part taxon-name-part-type="genus">Larix</tp:taxon-name-part></tp:taxon-name></italic> sp., and <italic><tp:taxon-name><tp:taxon-name-part taxon-name-part-type="genus">Carex</tp:taxon-name-part></tp:taxon-name></italic> sp.; dark brown water</td></tr><tr><td rowspan="1" colspan="1">50P</td><td rowspan="1" colspan="1">Prince Co. Hwy 138, 1 km off Hwy 2. 17.v.2004</td><td rowspan="1" colspan="1">Eutrophic ditch; heavy accumulation of organic debris; dark brown water</td></tr><tr><td rowspan="1" colspan="1">51P</td><td rowspan="1" colspan="1">Prince Co. Portage at Hwy 12. 17.v.2004</td><td rowspan="1" colspan="1">
              <italic><tp:taxon-name><tp:taxon-name-part taxon-name-part-type="genus">Sphagnum</tp:taxon-name-part></tp:taxon-name></italic> sp. bog lake</td></tr><tr><td rowspan="1" colspan="1">52P</td><td rowspan="1" colspan="1">Prince Co. Troy Rd. off Hwy 12. 17.v.2004</td><td rowspan="1" colspan="1">Shallow pond with mats of sedges and <italic><tp:taxon-name><tp:taxon-name-part taxon-name-part-type="genus">Scirpus</tp:taxon-name-part></tp:taxon-name></italic> sp.</td></tr><tr><td rowspan="1" colspan="1">53P</td><td rowspan="1" colspan="1">Prince Co. Hwy 2, 2 km W. jct Hwy 12. 18.v.2004</td><td rowspan="1" colspan="1">Permanent pond</td></tr><tr><td rowspan="1" colspan="1">54P</td><td rowspan="1" colspan="1">Prince Co. Hwy 12, near jct Hwy 131. 18.v.2004</td><td rowspan="1" colspan="1">Shallow creek, about 1 m wide; sandy bed</td></tr><tr><td rowspan="1" colspan="1">55P</td><td rowspan="1" colspan="1">Prince Co. Hwy 127, off Hwy 2, near St. Hubert 18.v.2004</td><td rowspan="1" colspan="1">Shallow creek, about 1 m wide; in <italic><tp:taxon-name><tp:taxon-name-part taxon-name-part-type="genus">Abies</tp:taxon-name-part> <tp:taxon-name-part taxon-name-part-type="species">balsamea</tp:taxon-name-part></tp:taxon-name></italic> and <italic><tp:taxon-name><tp:taxon-name-part taxon-name-part-type="genus">Betula</tp:taxon-name-part> <tp:taxon-name-part taxon-name-part-type="species">alleghaniensis</tp:taxon-name-part></tp:taxon-name></italic> forest; dense mats of bryophytes</td></tr><tr><td rowspan="1" colspan="1">56P</td><td rowspan="1" colspan="1">Prince Co. Jct Hwy 124 and Hwy 129. 18.v.2004</td><td rowspan="1" colspan="1">Road side ditch in <italic><tp:taxon-name><tp:taxon-name-part taxon-name-part-type="genus">Betula</tp:taxon-name-part> <tp:taxon-name-part taxon-name-part-type="species">papyrifera</tp:taxon-name-part></tp:taxon-name></italic>, <italic><tp:taxon-name><tp:taxon-name-part taxon-name-part-type="genus">Abies</tp:taxon-name-part> <tp:taxon-name-part taxon-name-part-type="species">balsamea</tp:taxon-name-part></tp:taxon-name></italic> and <italic><tp:taxon-name><tp:taxon-name-part taxon-name-part-type="genus">Populus</tp:taxon-name-part> <tp:taxon-name-part taxon-name-part-type="species">tremuloides</tp:taxon-name-part></tp:taxon-name></italic> forest; heavy accumulation of organic debris; brown water</td></tr><tr><td rowspan="1" colspan="1">57P</td><td rowspan="1" colspan="1">Prince Co. Jct Hwy 124 &amp; Hwy 129. 18.v.2004</td><td rowspan="1" colspan="1">Shallow creek, about 15 cm deep</td></tr><tr><td rowspan="1" colspan="1">58P</td><td rowspan="1" colspan="1">Prince Co. Evangeline, off Hwy 11. 18.v.2004</td><td rowspan="1" colspan="1">Shallow ephemeral ditch</td></tr><tr><td rowspan="1" colspan="1">59P</td><td rowspan="1" colspan="1">Prince Co. Hwy 165, 1km off Hwy 11. 18.v.2004</td><td rowspan="1" colspan="1">Roadside ditch; abundance of <italic><tp:taxon-name><tp:taxon-name-part taxon-name-part-type="genus">Equisetum</tp:taxon-name-part></tp:taxon-name></italic> sp. and <tp:taxon-name><tp:taxon-name-part taxon-name-part-type="family">Gramineae</tp:taxon-name-part></tp:taxon-name> in <italic><tp:taxon-name><tp:taxon-name-part taxon-name-part-type="genus">Acer</tp:taxon-name-part></tp:taxon-name></italic> sp., <italic><tp:taxon-name><tp:taxon-name-part taxon-name-part-type="genus">Abies</tp:taxon-name-part> <tp:taxon-name-part taxon-name-part-type="species">balsamea</tp:taxon-name-part></tp:taxon-name></italic> and <italic><tp:taxon-name><tp:taxon-name-part taxon-name-part-type="genus">Betula</tp:taxon-name-part> <tp:taxon-name-part taxon-name-part-type="species">papyrifera</tp:taxon-name-part></tp:taxon-name></italic> forest</td></tr><tr><td rowspan="1" colspan="1">60P</td><td rowspan="1" colspan="1">Prince Co. St. Nicholas, off Hwy 11. 19.v.2004</td><td rowspan="1" colspan="1">
              <italic><tp:taxon-name><tp:taxon-name-part taxon-name-part-type="genus">Sphagnum</tp:taxon-name-part></tp:taxon-name></italic> bog in <italic><tp:taxon-name><tp:taxon-name-part taxon-name-part-type="genus">Picea</tp:taxon-name-part></tp:taxon-name></italic> sp. forest; dense accumulation of <italic><tp:taxon-name><tp:taxon-name-part taxon-name-part-type="genus">Carex</tp:taxon-name-part></tp:taxon-name></italic> sp. and bryophytes; dark brown water</td></tr><tr><td rowspan="1" colspan="1">61P</td><td rowspan="1" colspan="1">Prince Co. St. Nicholas, 1 km N. Hwy 11. 19.v.2004</td><td rowspan="1" colspan="1">
              <italic><tp:taxon-name><tp:taxon-name-part taxon-name-part-type="genus">Sphagnum</tp:taxon-name-part></tp:taxon-name></italic> bog lake in <italic><tp:taxon-name><tp:taxon-name-part taxon-name-part-type="genus">Abies</tp:taxon-name-part> <tp:taxon-name-part taxon-name-part-type="species">balsamifera</tp:taxon-name-part></tp:taxon-name></italic> forest</td></tr><tr><td rowspan="1" colspan="1">62P</td><td rowspan="1" colspan="1">Prince Co. Hwy 122 off Hwy 2. 19.v.2004</td><td rowspan="1" colspan="1">Permanent pond; shallowest sections of pond with mats of <tp:taxon-name><tp:taxon-name-part taxon-name-part-type="family">Gramineae</tp:taxon-name-part></tp:taxon-name> and sparse <italic><tp:taxon-name><tp:taxon-name-part taxon-name-part-type="genus">Typha</tp:taxon-name-part></tp:taxon-name></italic> sp.</td></tr><tr><td rowspan="1" colspan="1">63P</td><td rowspan="1" colspan="1">Prince Co. Hwy 123 off Hwy 12. 19.v.2004</td><td rowspan="1" colspan="1">Eutrophic creek with mats of <tp:taxon-name><tp:taxon-name-part taxon-name-part-type="family">Gramineae</tp:taxon-name-part></tp:taxon-name>; slow moving water</td></tr><tr><td rowspan="1" colspan="1">64P</td><td rowspan="1" colspan="1">Prince Co. North of Miscouche, off Hwy 12. 19.v.2004</td><td rowspan="1" colspan="1">Large <italic><tp:taxon-name><tp:taxon-name-part taxon-name-part-type="genus">Typha</tp:taxon-name-part></tp:taxon-name></italic> sp. pond</td></tr><tr><td rowspan="1" colspan="1">65P</td><td rowspan="1" colspan="1">Prince Co. Hwy 122. 19.v.2004.</td><td rowspan="1" colspan="1">Shallow eutrophic roadside ditch</td></tr><tr><td rowspan="1" colspan="1">66Q</td><td rowspan="1" colspan="1">Queens Co. Irishtown at Hwy 104. 19.ix.2004</td><td rowspan="1" colspan="1">Creek, rocky bed; swift moving water</td></tr><tr><td rowspan="1" colspan="1">67Q</td><td rowspan="1" colspan="1">Queens Co. Henry Craig ln, off Branders Pond Rd. 1 km off Hwy 20. 19.ix.2004</td><td rowspan="1" colspan="1">Shallow creek on sandy beach with sparse <italic><tp:taxon-name><tp:taxon-name-part taxon-name-part-type="genus">Typha</tp:taxon-name-part></tp:taxon-name></italic> sp.</td></tr><tr><td rowspan="1" colspan="1">68P</td><td rowspan="1" colspan="1">Prince Co. Bedeque, Dunk River at Hwy 171. 19.ix.2004</td><td rowspan="1" colspan="1">River, on clay bed</td></tr><tr><td rowspan="1" colspan="1">69P</td><td rowspan="1" colspan="1">Prince Co. Searletown, jct Hwy 111 and Hwy 112. 20.ix.2004</td><td rowspan="1" colspan="1">Shallow creek on clay bed; slow moving water; dense vegetation</td></tr><tr><td rowspan="1" colspan="1">70P</td><td rowspan="1" colspan="1">Prince Co. Augustine Cove, jct Hwy 10 and Hwy 117. 20.ix.2004</td><td rowspan="1" colspan="1">Salted marsh</td></tr><tr><td rowspan="1" colspan="1">71P</td><td rowspan="1" colspan="1">Prince Co. North Tyron Memorial Park, off Hwy 115 N. 20.ix.2004</td><td rowspan="1" colspan="1">Eutrophic creek; boulders covered with algae</td></tr><tr><td rowspan="1" colspan="1">72P</td><td rowspan="1" colspan="1">Prince Co. Hwy 16 near South Melville. 20.ix.2004</td><td rowspan="1" colspan="1">Roadside ditch in <italic><tp:taxon-name><tp:taxon-name-part taxon-name-part-type="genus">Picea</tp:taxon-name-part></tp:taxon-name></italic> sp. forest</td></tr><tr><td rowspan="1" colspan="1">73P</td><td rowspan="1" colspan="1">Prince Co. Hwy 16 near South Melville. 20.ix.2004</td><td rowspan="1" colspan="1">Shallow creek on rocky bed; swift flowing, cold and clear water</td></tr><tr><td rowspan="1" colspan="1">74P</td><td rowspan="1" colspan="1">Prince Co. Hwy 101, 2 km off Hwy 2. 21.ix.2004</td><td rowspan="1" colspan="1">Creek; swift flowing water; discharge of pond; dense accumulation of vegetation</td></tr><tr><td rowspan="1" colspan="1">75Q</td><td rowspan="1" colspan="1">Queens Co. Park Corner, Shining Lake at Hwy 20. 21.ix.2004</td><td rowspan="1" colspan="1">Lake shoreline with <italic><tp:taxon-name><tp:taxon-name-part taxon-name-part-type="genus">Typha</tp:taxon-name-part></tp:taxon-name></italic> sp.</td></tr><tr><td rowspan="1" colspan="1">76Q</td><td rowspan="1" colspan="1">Queens Co. Hwy 8, 2 km off Hwy 6. 21.ix.2004</td><td rowspan="1" colspan="1">Shallow pool with dense vegetation along shoreline</td></tr><tr><td rowspan="1" colspan="1">77P</td><td rowspan="1" colspan="1">Prince Co. Memorial Trail, Dunk River, at Hwy 109. 21.ix.2004</td><td rowspan="1" colspan="1">Small stream</td></tr><tr><td rowspan="1" colspan="1">78P</td><td rowspan="1" colspan="1">Prince Co. Wilmst River, at Hwy 109. 21.ix.2004</td><td rowspan="1" colspan="1">Small stream</td></tr><tr><td rowspan="1" colspan="1">79Q</td><td rowspan="1" colspan="1">Queens Co. Hwy 6 near jct Hwy 233. 21.ix.2004</td><td rowspan="1" colspan="1">Creek</td></tr><tr><td rowspan="1" colspan="1">80Q</td><td rowspan="1" colspan="1">Queens Co. Rollings Pond near North Rustico. 21.ix.2004</td><td rowspan="1" colspan="1">Deep <italic><tp:taxon-name><tp:taxon-name-part taxon-name-part-type="genus">Typha</tp:taxon-name-part></tp:taxon-name></italic> sp. pond</td></tr><tr><td rowspan="1" colspan="1">81Q</td><td rowspan="1" colspan="1">Queens Co. North Rustico. 21.ix.2004</td><td rowspan="1" colspan="1">Shallow pond covered with vegetation</td></tr><tr><td rowspan="1" colspan="1">82Q</td><td rowspan="1" colspan="1">Queens Co. Hwy 225 off Hwy 114. 22.ix.2004</td><td rowspan="1" colspan="1">Pond; muddy bed</td></tr><tr><td rowspan="1" colspan="1">83Q</td><td rowspan="1" colspan="1">Queens Co. Breadalbane at Hwy 231. 22.ix.2004</td><td rowspan="1" colspan="1">Deep <italic><tp:taxon-name><tp:taxon-name-part taxon-name-part-type="genus">Typha</tp:taxon-name-part></tp:taxon-name></italic> sp. pond</td></tr><tr><td rowspan="1" colspan="1">84Q</td><td rowspan="1" colspan="1">Queens Co. Hunter River, Hwy 13, near Hwy 251. 22.ix.2004</td><td rowspan="1" colspan="1">Eutrophic creek, muddy bed, with algae</td></tr><tr><td rowspan="1" colspan="1">85Q</td><td rowspan="1" colspan="1">Queens Co. Hwy 15, near Tracadie. 22.ix.2004</td><td rowspan="1" colspan="1">Shallow depression covered with vegetation</td></tr><tr><td rowspan="1" colspan="1">86Q</td><td rowspan="1" colspan="1">Queens Co. Hwy 15, near Tracadie. 22.ix.2004</td><td rowspan="1" colspan="1">Pond besides sand dunes; shoreline with <italic><tp:taxon-name><tp:taxon-name-part taxon-name-part-type="genus">Scirpus</tp:taxon-name-part></tp:taxon-name></italic> sp. and <italic><tp:taxon-name><tp:taxon-name-part taxon-name-part-type="genus">Typha</tp:taxon-name-part></tp:taxon-name></italic> sp.</td></tr><tr><td rowspan="1" colspan="1">87Q</td><td rowspan="1" colspan="1">Queens Co. Hwy 15, near Tracadie. 22.ix.2004</td><td rowspan="1" colspan="1">
                  <tp:taxon-name><tp:taxon-name-part taxon-name-part-type="family">Ericaceae</tp:taxon-name-part></tp:taxon-name> and <italic><tp:taxon-name><tp:taxon-name-part taxon-name-part-type="genus">Carex</tp:taxon-name-part></tp:taxon-name></italic> sp. plain</td></tr><tr><td rowspan="1" colspan="1">88Q</td><td rowspan="1" colspan="1">Queens Co. Hwy 222, near Pleasant Groove. 22.ix.2004</td><td rowspan="1" colspan="1">Roadside ditch with <italic><tp:taxon-name><tp:taxon-name-part taxon-name-part-type="genus">Scirpus</tp:taxon-name-part></tp:taxon-name></italic> sp. and <tp:taxon-name><tp:taxon-name-part taxon-name-part-type="family">Gramineae</tp:taxon-name-part></tp:taxon-name></td></tr><tr><td rowspan="1" colspan="1">89Q</td><td rowspan="1" colspan="1">Queens Co. Canoe Cove at Hwy 19. 23.ix.2004</td><td rowspan="1" colspan="1">Shallow creek covered with vegetation</td></tr><tr><td rowspan="1" colspan="1">90Q</td><td rowspan="1" colspan="1">Queens Co. Hwy 19, 2 km W. Cumberland. 23.ix.2004</td><td rowspan="1" colspan="1">Shallow creek on rocky bed; mats of <tp:taxon-name><tp:taxon-name-part taxon-name-part-type="family">Gramineae</tp:taxon-name-part></tp:taxon-name>; swift current</td></tr><tr><td rowspan="1" colspan="1">91Q</td><td rowspan="1" colspan="1">Queens Co. Bonshaw, off Hwy 1. 23.ix.2004</td><td rowspan="1" colspan="1">Pond</td></tr><tr><td rowspan="1" colspan="1">92Q</td><td rowspan="1" colspan="1">Queens Co. Green Bay Rd., off Hwy 237. 23.ix.2004</td><td rowspan="1" colspan="1">Small stream</td></tr><tr><td rowspan="1" colspan="1">93Q</td><td rowspan="1" colspan="1">Queens Co. Winsloe South, jct Hwy 223 and Hwy 256. 23.ix.2004</td><td rowspan="1" colspan="1">Shallow creek on rocky bed with dense vegetation</td></tr><tr><td rowspan="1" colspan="1">94Q</td><td rowspan="1" colspan="1">Queens Co. Winter River at Hwy 222. 23.ix.2004</td><td rowspan="1" colspan="1">River; slow moving water; dense vegetation along shoreline</td></tr><tr><td rowspan="1" colspan="1">95Q</td><td rowspan="1" colspan="1">Queens Co. Hwy 19 near Tracadie. 23.ix.2004</td><td rowspan="1" colspan="1">Creek; cold water with dense vegetation</td></tr><tr><td rowspan="1" colspan="1">96Q</td><td rowspan="1" colspan="1">Queens Co. Jct Hwy 271 and Hwy 218. 24.ix.2004</td><td rowspan="1" colspan="1">Marsh with <italic><tp:taxon-name><tp:taxon-name-part taxon-name-part-type="genus">Alnus</tp:taxon-name-part> <tp:taxon-name-part taxon-name-part-type="species">rugosa</tp:taxon-name-part></tp:taxon-name></italic> and <italic><tp:taxon-name><tp:taxon-name-part taxon-name-part-type="genus">Equisetum</tp:taxon-name-part></tp:taxon-name></italic> sp. in <italic><tp:taxon-name><tp:taxon-name-part taxon-name-part-type="genus">Picea</tp:taxon-name-part></tp:taxon-name></italic> sp. forest</td></tr><tr><td rowspan="1" colspan="1">97Q</td><td rowspan="1" colspan="1">Queens Co. French Village, jct Hwy 217 and Hwy 218. 24.ix.2004</td><td rowspan="1" colspan="1">Marsh with <italic><tp:taxon-name><tp:taxon-name-part taxon-name-part-type="genus">Scirpus</tp:taxon-name-part></tp:taxon-name></italic> sp. and <tp:taxon-name><tp:taxon-name-part taxon-name-part-type="family">Ericaceae</tp:taxon-name-part></tp:taxon-name>; dark brown water</td></tr><tr><td rowspan="1" colspan="1">98K</td><td rowspan="1" colspan="1">Kings Co. Hwy 320 off Hwy 22. 24.ix.2004</td><td rowspan="1" colspan="1">Small stream on rocky bed; abundance of <italic><tp:taxon-name><tp:taxon-name-part taxon-name-part-type="genus">Alnus</tp:taxon-name-part> <tp:taxon-name-part taxon-name-part-type="species">rugosa</tp:taxon-name-part></tp:taxon-name></italic> along shoreline</td></tr></tbody></table></table-wrap></tp:treatment-sec><ref-list><ref id="B9"><mixed-citation xmlns:xlink="http://www.w3.org/1999/xlink" xlink:type="simple">
          <person-group><name name-style="western"><surname>Larson</surname><given-names>DJ</given-names></name><name name-style="western"><surname>Alarie</surname><given-names>Y</given-names></name><name name-style="western"><surname>Roughley</surname><given-names>RE</given-names></name></person-group> (<year>2000</year>) <source>Predaceous diving beetles <tp:taxon-name><tp:taxon-name-part taxon-name-part-type="order">Coleoptera</tp:taxon-name-part></tp:taxon-name>: <tp:taxon-name><tp:taxon-name-part taxon-name-part-type="family">Dytiscidae</tp:taxon-name-part></tp:taxon-name>) of the Nearctic region, with emphasis on the fauna of Canada and Alaska.</source> <publisher-name>NRC Research Press</publisher-name>, <publisher-loc>Ottawa</publisher-loc>, <size units="page">982 pp</size>.</mixed-citation></ref><ref id="B1"><mixed-citation xmlns:xlink="http://www.w3.org/1999/xlink" xlink:type="simple">
          <person-group><name name-style="western"><surname>Alarie</surname><given-names>Y</given-names></name></person-group> (<year>2009</year>) <article-title>The <tp:taxon-name><tp:taxon-name-part taxon-name-part-type="clade">Hydradephaga</tp:taxon-name-part></tp:taxon-name> of the Magdalen Archipelago, Canada (<tp:taxon-name><tp:taxon-name-part taxon-name-part-type="order">Coleoptera</tp:taxon-name-part></tp:taxon-name>: <tp:taxon-name><tp:taxon-name-part taxon-name-part-type="family">Dytiscidae</tp:taxon-name-part></tp:taxon-name>, <tp:taxon-name><tp:taxon-name-part taxon-name-part-type="family">Gyrinidae</tp:taxon-name-part></tp:taxon-name>, <tp:taxon-name><tp:taxon-name-part taxon-name-part-type="family">Haliplidae</tp:taxon-name-part></tp:taxon-name>).</article-title> <source>Koleopterologische Rundschau</source> <volume>79</volume>: <fpage>17</fpage>–<lpage>25</lpage>.</mixed-citation></ref></ref-list></tp:taxon-treatment>
