# Supplementary material for: Further contributions to the Hydradephaga (Coleoptera, Haliplidae, Gyrinidae and Dytiscidae) fauna of Prince Edward Island, Canada: new records, distributions and faunal composition
Source: Zookeys. 2016 Jun 22;(600):103–29. doi: 10.3897/zookeys.600.8856 (PMC4926684; doi:10.3897/zookeys.600.8856)
Supplement: XML Treatment for Hygrotus laccophilinus [file zookeys.600.8856-treatment20.xml]

<!DOCTYPE tp:taxon-treatment
  PUBLIC "-//TaxonX//DTD Taxonomic Treatment Publishing DTD v0 20100105//EN" "tax-treatment-NSO.dtd">
<tp:taxon-treatment xmlns:tp="http://www.plazi.org/taxpub"><tp:treatment-meta><kwd-group><label>Taxon classification</label><kwd><named-content content-type="kingdom">Animalia</named-content></kwd><kwd><named-content content-type="order">Coleoptera</named-content></kwd><kwd><named-content content-type="family">Dytiscidae</named-content></kwd></kwd-group><mixed-citation publication-type="journal"><person-group><name><surname>Alarie</surname><given-names>Yves</given-names></name></person-group><article-title>Further contributions to the <tp:taxon-name><tp:taxon-name-part taxon-name-part-type="clade">Hydradephaga</tp:taxon-name-part></tp:taxon-name> (<tp:taxon-name><tp:taxon-name-part taxon-name-part-type="order">Coleoptera</tp:taxon-name-part></tp:taxon-name>, <tp:taxon-name><tp:taxon-name-part taxon-name-part-type="family">Haliplidae</tp:taxon-name-part></tp:taxon-name>, <tp:taxon-name><tp:taxon-name-part taxon-name-part-type="family">Gyrinidae</tp:taxon-name-part></tp:taxon-name> and <tp:taxon-name><tp:taxon-name-part taxon-name-part-type="family">Dytiscidae</tp:taxon-name-part></tp:taxon-name>) fauna of Prince Edward Island, Canada: new records, distributions and faunal composition</article-title><source>Zookeys</source><day>22</day><month>6</month><year>2016</year><volume>2016</volume><issue>600</issue><fpage>103</fpage><lpage>129</lpage><pub-id pub-id-type="doi">10.3897/zookeys.600.8856</pub-id></mixed-citation></tp:treatment-meta><tp:nomenclature><tp:taxon-name>
                <tp:taxon-name-part taxon-name-part-type="genus">Hygrotus</tp:taxon-name-part>
                <tp:taxon-name-part taxon-name-part-type="species">laccophilinus</tp:taxon-name-part>
              </tp:taxon-name><tp:taxon-authority>(LeConte)</tp:taxon-authority></tp:nomenclature><tp:treatment-sec sec-type="notes"><title>Note.</title><p>
              <italic><tp:taxon-name><tp:taxon-name-part taxon-name-part-type="genus">Hygrotus</tp:taxon-name-part> <tp:taxon-name-part taxon-name-part-type="species">laccophilinus</tp:taxon-name-part></tp:taxon-name></italic> is reported from 22 specimens collected throughout the province (Table <xref ref-type="table" rid="T2">2</xref>).</p></tp:treatment-sec><tp:treatment-sec sec-type="habitat"><title>Habitat.</title><p>This species has been collected from a variety of small ponds. It appears to be most common among emergent grasses and sedges along the margin of permanent, or at least long lasting ponds. Specimens have been found most frequently in ponds in open country cleared of forest but they have also been collected in woodland ponds, especially beaver ponds (<xref ref-type="bibr" rid="B9">Larson et al. 2000</xref>). In Prince Edward Island, specimens were most frequently found in ponds and roadside ditches (Table <xref ref-type="table" rid="T1">1</xref>).</p></tp:treatment-sec><tp:treatment-sec sec-type="distribution"><title>Distribution in the Maritime Ecozone.</title><p>The species is known also from the neighboring Provinces of New Brunswick and Nova Scotia (<xref ref-type="bibr" rid="B9">Larson et al. 2000</xref>).</p></tp:treatment-sec><tp:treatment-sec><!--Section generated to contain objects referenced in tp:taxon-treatment.--><table-wrap id="T2" position="float" orientation="portrait"><label>Table 2.</label><caption><p>Species of <tp:taxon-name><tp:taxon-name-part taxon-name-part-type="clade">Hydradephaga</tp:taxon-name-part></tp:taxon-name> (<tp:taxon-name><tp:taxon-name-part taxon-name-part-type="family">Dytiscidae</tp:taxon-name-part></tp:taxon-name>, <tp:taxon-name><tp:taxon-name-part taxon-name-part-type="family">Gyrinidae</tp:taxon-name-part></tp:taxon-name>, <tp:taxon-name><tp:taxon-name-part taxon-name-part-type="family">Haliplidae</tp:taxon-name-part></tp:taxon-name>) collected in Prince Edward Island, Canada in 2004 and 2005 with sample numbers (as in Table <xref ref-type="table" rid="T1">1</xref>), absolute (AF) and relative frequencies (%), and relative frequency of occurrence (RFO). Species and counties in bold denote new records from Prince Edward Island given in the present account.</p></caption><table id="TID0ENRBI" rules="all"><tbody><tr><th rowspan="1" colspan="1">Taxon</th><th rowspan="1" colspan="1">Sample numbers</th><th rowspan="1" colspan="1">AF (%)</th><th rowspan="1" colspan="1">RFO</th></tr><tr><td rowspan="1" colspan="1">
              <bold><tp:taxon-name><tp:taxon-name-part taxon-name-part-type="family">Gyrinidae</tp:taxon-name-part></tp:taxon-name></bold>
            </td><td rowspan="1" colspan="1"/><td rowspan="1" colspan="1"/><td rowspan="1" colspan="1"/></tr><tr><td rowspan="1" colspan="1">
              <italic><tp:taxon-name><tp:taxon-name-part taxon-name-part-type="genus">Dineutus</tp:taxon-name-part> <tp:taxon-name-part taxon-name-part-type="species">nigrior</tp:taxon-name-part></tp:taxon-name></italic> Roberts</td><td rowspan="1" colspan="1">19K, 47P, 48P, 49P, 61P, 62P</td><td rowspan="1" colspan="1">32 (1.31)</td><td rowspan="1" colspan="1">0.06</td></tr><tr><td rowspan="1" colspan="1">
              <italic><tp:taxon-name><tp:taxon-name-part taxon-name-part-type="genus">Gyrinus</tp:taxon-name-part> <tp:taxon-name-part taxon-name-part-type="species">affinis</tp:taxon-name-part></tp:taxon-name></italic> Aubé</td><td rowspan="1" colspan="1">02K, 34P, 47P, 49P, 50P, 56P, 61P, 79Q, 94Q</td><td rowspan="1" colspan="1">21 (0.86)</td><td rowspan="1" colspan="1">0.09</td></tr><tr><td rowspan="1" colspan="1">
              <bold><italic><tp:taxon-name><tp:taxon-name-part taxon-name-part-type="genus">Gyrinus</tp:taxon-name-part> <tp:taxon-name-part taxon-name-part-type="species">aquiris</tp:taxon-name-part></tp:taxon-name></italic> LeConte</bold>
            </td><td rowspan="1" colspan="1">08K, 14K, 34P, 35P, 49P, 75Q, 78P, 87Q, 94Q, 95Q</td><td rowspan="1" colspan="1">147 (6.00)</td><td rowspan="1" colspan="1">0.10</td></tr><tr><td rowspan="1" colspan="1">
              <italic><tp:taxon-name><tp:taxon-name-part taxon-name-part-type="genus">Gyrinus</tp:taxon-name-part> <tp:taxon-name-part taxon-name-part-type="species">bifarius</tp:taxon-name-part></tp:taxon-name></italic> Fall</td><td rowspan="1" colspan="1">28K</td><td rowspan="1" colspan="1">4 (0.16)</td><td rowspan="1" colspan="1">0.01</td></tr><tr><td rowspan="1" colspan="1">
              <italic><tp:taxon-name><tp:taxon-name-part taxon-name-part-type="genus">Gyrinus</tp:taxon-name-part> <tp:taxon-name-part taxon-name-part-type="species">confinis</tp:taxon-name-part></tp:taxon-name></italic> Fall</td><td rowspan="1" colspan="1">13K, 33K, 75Q, 94Q</td><td rowspan="1" colspan="1">24 (0.98)</td><td rowspan="1" colspan="1">0.04</td></tr><tr><td rowspan="1" colspan="1">
              <bold><italic><tp:taxon-name><tp:taxon-name-part taxon-name-part-type="genus">Gyrinus</tp:taxon-name-part> <tp:taxon-name-part taxon-name-part-type="species">latilimbus</tp:taxon-name-part></tp:taxon-name></italic> Fall</bold>
            </td><td rowspan="1" colspan="1">31K, 41P, 49P, 50P</td><td rowspan="1" colspan="1">5 (0.20)</td><td rowspan="1" colspan="1">0.04</td></tr><tr><td rowspan="1" colspan="1">
              <italic><tp:taxon-name><tp:taxon-name-part taxon-name-part-type="genus">Gyrinus</tp:taxon-name-part> <tp:taxon-name-part taxon-name-part-type="species">lecontei</tp:taxon-name-part></tp:taxon-name></italic> (Hope)</td><td rowspan="1" colspan="1">02K, 28K, 34P, 50P, 56P, 61P, 62P, 63P, 65P, 79Q, 92Q, 98K</td><td rowspan="1" colspan="1">22 (0.90)</td><td rowspan="1" colspan="1">0.12</td></tr><tr><td rowspan="1" colspan="1">
              <bold><italic><tp:taxon-name><tp:taxon-name-part taxon-name-part-type="genus">Gyrinus</tp:taxon-name-part> <tp:taxon-name-part taxon-name-part-type="species">pugionis</tp:taxon-name-part></tp:taxon-name></italic> Fall</bold>
            </td><td rowspan="1" colspan="1">31K, 38P, 47P, 49P</td><td rowspan="1" colspan="1">8 (0.33)</td><td rowspan="1" colspan="1">0.04</td></tr><tr><td rowspan="1" colspan="1">
              <italic><tp:taxon-name><tp:taxon-name-part taxon-name-part-type="genus">Gyrinus</tp:taxon-name-part> <tp:taxon-name-part taxon-name-part-type="species">sayi</tp:taxon-name-part></tp:taxon-name></italic> Aubé</td><td rowspan="1" colspan="1">02K, 09K, 23K, 38P, 47P, 49P, 56P, 61P, 64P, 75Q, 79Q, 81Q, 87Q, 94Q, 95Q</td><td rowspan="1" colspan="1">61 (2.49)</td><td rowspan="1" colspan="1">0.15</td></tr><tr><td rowspan="1" colspan="1">
              <bold><tp:taxon-name><tp:taxon-name-part taxon-name-part-type="family">Haliplidae</tp:taxon-name-part></tp:taxon-name></bold>
            </td><td rowspan="1" colspan="1"/><td rowspan="1" colspan="1"/><td rowspan="1" colspan="1"/></tr><tr><td rowspan="1" colspan="1">
              <italic><tp:taxon-name><tp:taxon-name-part taxon-name-part-type="genus">Haliplus</tp:taxon-name-part> <tp:taxon-name-part taxon-name-part-type="species">canadensis</tp:taxon-name-part></tp:taxon-name></italic> Wallis</td><td rowspan="1" colspan="1">48P</td><td rowspan="1" colspan="1">1 (0.04)</td><td rowspan="1" colspan="1">0.01</td></tr><tr><td rowspan="1" colspan="1">
              <bold><italic><tp:taxon-name><tp:taxon-name-part taxon-name-part-type="genus">Haliplus</tp:taxon-name-part> <tp:taxon-name-part taxon-name-part-type="species">connexus</tp:taxon-name-part></tp:taxon-name></italic> Matheson</bold>
            </td><td rowspan="1" colspan="1">19K, 35P, 88Q</td><td rowspan="1" colspan="1">5 (0.20)</td><td rowspan="1" colspan="1">0.03</td></tr><tr><td rowspan="1" colspan="1">
              <italic><tp:taxon-name><tp:taxon-name-part taxon-name-part-type="genus">Haliplus</tp:taxon-name-part> <tp:taxon-name-part taxon-name-part-type="species">cribarius</tp:taxon-name-part></tp:taxon-name></italic> LeConte</td><td rowspan="1" colspan="1">56P</td><td rowspan="1" colspan="1">1 (0.04)</td><td rowspan="1" colspan="1">0.01</td></tr><tr><td rowspan="1" colspan="1">
              <italic><tp:taxon-name><tp:taxon-name-part taxon-name-part-type="genus">Haliplus</tp:taxon-name-part> <tp:taxon-name-part taxon-name-part-type="species">immaculicollis</tp:taxon-name-part></tp:taxon-name></italic> Harris</td><td rowspan="1" colspan="1">01K, 02K, 03K, 11K, 13K, 14K; 15K; 20K; 23K, 24K; 30K; 32K, 35P, 36P, 38P, 39P, 40P, 43P, 44P, 48P, 49P, 50P, 53P, 56P, 57P, 61P, 62P, 67Q, 71P, 73P, 76Q, 77P, 78P, 79Q, 81Q, 82Q, 83Q, 84Q, 87Q, 88Q, 91Q, 92Q, 93Q, 94Q, 98K</td><td rowspan="1" colspan="1">272 (11.10)</td><td rowspan="1" colspan="1">0.46</td></tr><tr><td rowspan="1" colspan="1">
              <italic><tp:taxon-name><tp:taxon-name-part taxon-name-part-type="genus">Haliplus</tp:taxon-name-part> <tp:taxon-name-part taxon-name-part-type="species">longulus</tp:taxon-name-part></tp:taxon-name></italic> LeConte</td><td rowspan="1" colspan="1">35P, 37P, 49P, 65P, 02K, 05K, 06K, 17K</td><td rowspan="1" colspan="1">32 (0.13)</td><td rowspan="1" colspan="1">0.08</td></tr><tr><td rowspan="1" colspan="1">
              <italic><tp:taxon-name><tp:taxon-name-part taxon-name-part-type="genus">Peltodytes</tp:taxon-name-part> <tp:taxon-name-part taxon-name-part-type="species">edentulus</tp:taxon-name-part></tp:taxon-name></italic> (LeConte)</td><td rowspan="1" colspan="1">39P, 45P, 56P, 67Q, 76Q</td><td rowspan="1" colspan="1">15 (0.61)</td><td rowspan="1" colspan="1">0.05</td></tr><tr><td rowspan="1" colspan="1">
              <italic><tp:taxon-name><tp:taxon-name-part taxon-name-part-type="genus">Peltodytes</tp:taxon-name-part> <tp:taxon-name-part taxon-name-part-type="species">tortulosus</tp:taxon-name-part></tp:taxon-name></italic> Roberts</td><td rowspan="1" colspan="1">44P, 53P, 61P, 75Q, 02K</td><td rowspan="1" colspan="1">12 (0.49)</td><td rowspan="1" colspan="1">0.05</td></tr><tr><td rowspan="1" colspan="1">
              <bold><tp:taxon-name><tp:taxon-name-part taxon-name-part-type="family">Dytiscidae</tp:taxon-name-part></tp:taxon-name></bold>
            </td><td rowspan="1" colspan="1"/><td rowspan="1" colspan="1"/><td rowspan="1" colspan="1"/></tr><tr><td rowspan="1" colspan="1">
              <italic><tp:taxon-name><tp:taxon-name-part taxon-name-part-type="genus">Acilius</tp:taxon-name-part> <tp:taxon-name-part taxon-name-part-type="species">mediatus</tp:taxon-name-part></tp:taxon-name></italic> (Say)</td><td rowspan="1" colspan="1">02K, 12K, 24K, 35P, 43P, 76Q</td><td rowspan="1" colspan="1">13 (0.53)</td><td rowspan="1" colspan="1">0.06</td></tr><tr><td rowspan="1" colspan="1">
              <italic><tp:taxon-name><tp:taxon-name-part taxon-name-part-type="genus">Acilius</tp:taxon-name-part> <tp:taxon-name-part taxon-name-part-type="species">semisulcatus</tp:taxon-name-part></tp:taxon-name></italic> Aubé</td><td rowspan="1" colspan="1">09K, 15K, 24K, 27K, 32K, 34P, 43P, 50P, 52P, 62P, 78P, 81Q, 82Q, 88Q, 97Q</td><td rowspan="1" colspan="1">24 (0.98)</td><td rowspan="1" colspan="1">0.15</td></tr><tr><td rowspan="1" colspan="1">
              <bold><italic><tp:taxon-name><tp:taxon-name-part taxon-name-part-type="genus">Acilius</tp:taxon-name-part> <tp:taxon-name-part taxon-name-part-type="species">sylvanus</tp:taxon-name-part></tp:taxon-name></italic> Hilsenhoff</bold>
            </td><td rowspan="1" colspan="1">34P</td><td rowspan="1" colspan="1">1 (0.04)</td><td rowspan="1" colspan="1">0.01</td></tr><tr><td rowspan="1" colspan="1">
              <italic><tp:taxon-name><tp:taxon-name-part taxon-name-part-type="genus">Agabus</tp:taxon-name-part> <tp:taxon-name-part taxon-name-part-type="species">ambiguus</tp:taxon-name-part></tp:taxon-name></italic> (Say)</td><td rowspan="1" colspan="1">02K, 07K, 09K, 10Q, 12K, 13K, 17K, 18K, 19K, 27K, 32K, 35P, 36P, 38P, 46P, 55P, 62P, 67Q, 71P, 81Q, 82Q</td><td rowspan="1" colspan="1">60 (2.45)</td><td rowspan="1" colspan="1">0.21</td></tr><tr><td rowspan="1" colspan="1">
              <italic><tp:taxon-name><tp:taxon-name-part taxon-name-part-type="genus">Agabus</tp:taxon-name-part> <tp:taxon-name-part taxon-name-part-type="species">anthracinus</tp:taxon-name-part></tp:taxon-name></italic> Mannerheim</td><td rowspan="1" colspan="1">01K, 02K, 05K, 06K, 07K, 09K, 10Q, 17K, 18K, 27K, 34P, 35P, 36P, 38P, 48P, 50P, 52P, 56P, 61P, 62P, 63P, 85Q, 87Q</td><td rowspan="1" colspan="1">87 (3.55)</td><td rowspan="1" colspan="1">0.24</td></tr><tr><td rowspan="1" colspan="1">
              <bold><italic><tp:taxon-name><tp:taxon-name-part taxon-name-part-type="genus">Agabus</tp:taxon-name-part> <tp:taxon-name-part taxon-name-part-type="species">bifarius</tp:taxon-name-part></tp:taxon-name></italic> (Kirby)</bold>
            </td><td rowspan="1" colspan="1">06K, 27K, 32K, 52P</td><td rowspan="1" colspan="1">4 (0.16)</td><td rowspan="1" colspan="1">0.04</td></tr><tr><td rowspan="1" colspan="1">
              <bold><italic><tp:taxon-name><tp:taxon-name-part taxon-name-part-type="genus">Agabus</tp:taxon-name-part> <tp:taxon-name-part taxon-name-part-type="species">erytropterus</tp:taxon-name-part></tp:taxon-name></italic> (Say)</bold>
            </td><td rowspan="1" colspan="1">02K, 11K, 12K, 31K, 32K</td><td rowspan="1" colspan="1">8 (0.33)</td><td rowspan="1" colspan="1">0.05</td></tr><tr><td rowspan="1" colspan="1">
              <italic><tp:taxon-name><tp:taxon-name-part taxon-name-part-type="genus">Agabus</tp:taxon-name-part> <tp:taxon-name-part taxon-name-part-type="species">phaeopterus</tp:taxon-name-part></tp:taxon-name></italic> (Kirby)</td><td rowspan="1" colspan="1">38P</td><td rowspan="1" colspan="1">1 (0.04)</td><td rowspan="1" colspan="1">0.01</td></tr><tr><td rowspan="1" colspan="1">
              <bold><italic><tp:taxon-name><tp:taxon-name-part taxon-name-part-type="genus">Agabus</tp:taxon-name-part> <tp:taxon-name-part taxon-name-part-type="species">punctulatus</tp:taxon-name-part></tp:taxon-name></italic> Aubé</bold>
            </td><td rowspan="1" colspan="1">34P</td><td rowspan="1" colspan="1">9 (0.37)</td><td rowspan="1" colspan="1">0.09</td></tr><tr><td rowspan="1" colspan="1">
              <bold><italic><tp:taxon-name><tp:taxon-name-part taxon-name-part-type="genus">Agabus</tp:taxon-name-part> <tp:taxon-name-part taxon-name-part-type="species">semipunctatus</tp:taxon-name-part></tp:taxon-name></italic> (Kirby)</bold>
            </td><td rowspan="1" colspan="1">06K, 20K, 27K, 29K, 32K, 62P</td><td rowspan="1" colspan="1">9 (0.37)</td><td rowspan="1" colspan="1">0.06</td></tr><tr><td rowspan="1" colspan="1">
              <italic><tp:taxon-name><tp:taxon-name-part taxon-name-part-type="genus">Agabus</tp:taxon-name-part> <tp:taxon-name-part taxon-name-part-type="species">subfuscatus</tp:taxon-name-part></tp:taxon-name></italic> Sharp</td><td rowspan="1" colspan="1">06K, 17K, 27K, 32K, 35P, 55P, 96Q</td><td rowspan="1" colspan="1">15 (0.61)</td><td rowspan="1" colspan="1">0.07</td></tr><tr><td rowspan="1" colspan="1">
              <italic><tp:taxon-name><tp:taxon-name-part taxon-name-part-type="genus">Boreonectes</tp:taxon-name-part> <tp:taxon-name-part taxon-name-part-type="species">griseostriatus</tp:taxon-name-part></tp:taxon-name></italic> (DeGeer)</td><td rowspan="1" colspan="1">01K, 34P, 35P</td><td rowspan="1" colspan="1">10 (0.41)</td><td rowspan="1" colspan="1">0.03</td></tr><tr><td rowspan="1" colspan="1">
              <bold><italic><tp:taxon-name><tp:taxon-name-part taxon-name-part-type="genus">Colymbetes</tp:taxon-name-part> <tp:taxon-name-part taxon-name-part-type="species">paykulli</tp:taxon-name-part></tp:taxon-name></italic> Erichson</bold>
            </td><td rowspan="1" colspan="1">27K, 76Q</td><td rowspan="1" colspan="1">2 (0.08)</td><td rowspan="1" colspan="1">0.02</td></tr><tr><td rowspan="1" colspan="1">
              <italic><tp:taxon-name><tp:taxon-name-part taxon-name-part-type="genus">Colymbetes</tp:taxon-name-part> <tp:taxon-name-part taxon-name-part-type="species">sculptilis</tp:taxon-name-part></tp:taxon-name></italic> Harris</td><td rowspan="1" colspan="1">09K, 18K, 20K, 21K, 26K, 27K, 34P, 73P, 78P</td><td rowspan="1" colspan="1">14 (0.57)</td><td rowspan="1" colspan="1">0.09</td></tr><tr><td rowspan="1" colspan="1">
              <italic><tp:taxon-name><tp:taxon-name-part taxon-name-part-type="genus">Copelatus</tp:taxon-name-part> <tp:taxon-name-part taxon-name-part-type="species">glyphicus</tp:taxon-name-part></tp:taxon-name></italic> (Say)</td><td rowspan="1" colspan="1">32K</td><td rowspan="1" colspan="1">2 (0.08)</td><td rowspan="1" colspan="1">0.01</td></tr><tr><td rowspan="1" colspan="1">
              <italic><tp:taxon-name><tp:taxon-name-part taxon-name-part-type="genus">Coptotomus</tp:taxon-name-part> <tp:taxon-name-part taxon-name-part-type="species">lenticus</tp:taxon-name-part> <tp:taxon-name-part taxon-name-part-type="subspecies">lenticus</tp:taxon-name-part></tp:taxon-name></italic> LeConte</td><td rowspan="1" colspan="1">11K, 26K, 47P, 49P, 61P, 62P, 87Q, 97Q</td><td rowspan="1" colspan="1">12 (0.49)</td><td rowspan="1" colspan="1">0.08</td></tr><tr><td rowspan="1" colspan="1">
              <italic><tp:taxon-name><tp:taxon-name-part taxon-name-part-type="genus">Desmopachria</tp:taxon-name-part> <tp:taxon-name-part taxon-name-part-type="species">convexa</tp:taxon-name-part></tp:taxon-name></italic> (Aubé)</td><td rowspan="1" colspan="1">02K, 05K, 27K, 43P, 44P, 48P, 52P, 60P, 97Q</td><td rowspan="1" colspan="1">27 (1.10)</td><td rowspan="1" colspan="1">0.09</td></tr><tr><td rowspan="1" colspan="1">
              <italic><tp:taxon-name><tp:taxon-name-part taxon-name-part-type="genus">Dytiscus</tp:taxon-name-part> <tp:taxon-name-part taxon-name-part-type="species">dauricus</tp:taxon-name-part></tp:taxon-name></italic> Gebler</td><td rowspan="1" colspan="1">11K, 12K, 52P, 71P</td><td rowspan="1" colspan="1">4 (0.16)</td><td rowspan="1" colspan="1">0.04</td></tr><tr><td rowspan="1" colspan="1">
              <italic><tp:taxon-name><tp:taxon-name-part taxon-name-part-type="genus">Dytiscus</tp:taxon-name-part> <tp:taxon-name-part taxon-name-part-type="species">harisii</tp:taxon-name-part></tp:taxon-name></italic> Kirby</td><td rowspan="1" colspan="1">51P</td><td rowspan="1" colspan="1">1 (0.04)</td><td rowspan="1" colspan="1">0.01</td></tr><tr><td rowspan="1" colspan="1">
              <italic><tp:taxon-name><tp:taxon-name-part taxon-name-part-type="genus">Dytiscus</tp:taxon-name-part> <tp:taxon-name-part taxon-name-part-type="species">verticalis</tp:taxon-name-part></tp:taxon-name></italic> Say</td><td rowspan="1" colspan="1">17K, 18K, 49P, 56P, 62P, 84Q</td><td rowspan="1" colspan="1">6 (0.25)</td><td rowspan="1" colspan="1">0.06</td></tr><tr><td rowspan="1" colspan="1">
              <bold><italic><tp:taxon-name><tp:taxon-name-part taxon-name-part-type="genus">Graphoderus</tp:taxon-name-part> <tp:taxon-name-part taxon-name-part-type="species">liberus</tp:taxon-name-part></tp:taxon-name></italic> (Say)</bold>
            </td><td rowspan="1" colspan="1">49P, 61P</td><td rowspan="1" colspan="1">2 (0.08)</td><td rowspan="1" colspan="1">0.02</td></tr><tr><td rowspan="1" colspan="1">
              <italic><tp:taxon-name><tp:taxon-name-part taxon-name-part-type="genus">Graphoderus</tp:taxon-name-part> <tp:taxon-name-part taxon-name-part-type="species">perplexus</tp:taxon-name-part></tp:taxon-name></italic> Sharp</td><td rowspan="1" colspan="1">61P, 97Q</td><td rowspan="1" colspan="1">3 (0.12)</td><td rowspan="1" colspan="1">0.02</td></tr><tr><td rowspan="1" colspan="1">
              <italic><tp:taxon-name><tp:taxon-name-part taxon-name-part-type="genus">Hydaticus</tp:taxon-name-part> <tp:taxon-name-part taxon-name-part-type="species">aruspex</tp:taxon-name-part></tp:taxon-name></italic> Clark</td><td rowspan="1" colspan="1">09K, 27K, 35P, 37P, 60P</td><td rowspan="1" colspan="1">6 (0.25)</td><td rowspan="1" colspan="1">0.05</td></tr><tr><td rowspan="1" colspan="1">
              <bold><italic><tp:taxon-name><tp:taxon-name-part taxon-name-part-type="genus">Hydrocolus</tp:taxon-name-part> <tp:taxon-name-part taxon-name-part-type="species">paugus</tp:taxon-name-part></tp:taxon-name></italic> (Fall)</bold>
            </td><td rowspan="1" colspan="1">07K, 20K, 27K, 36P, 44P, 54P, 72P, 90Q, 98K</td><td rowspan="1" colspan="1">11 (0.45)</td><td rowspan="1" colspan="1">0.09</td></tr><tr><td rowspan="1" colspan="1">
              <italic><tp:taxon-name><tp:taxon-name-part taxon-name-part-type="genus">Hydrocolus</tp:taxon-name-part> <tp:taxon-name-part taxon-name-part-type="species">stagnalis</tp:taxon-name-part></tp:taxon-name></italic> (Gemminger &amp; Harold)</td><td rowspan="1" colspan="1">40P, 60P</td><td rowspan="1" colspan="1">2 (0.08)</td><td rowspan="1" colspan="1">0.02</td></tr><tr><td rowspan="1" colspan="1">
              <italic><tp:taxon-name><tp:taxon-name-part taxon-name-part-type="genus">Hydroporus</tp:taxon-name-part> <tp:taxon-name-part taxon-name-part-type="species">dentellus</tp:taxon-name-part></tp:taxon-name></italic> Fall</td><td rowspan="1" colspan="1">02K, 04K, 05K, 06K, 15K, 27K</td><td rowspan="1" colspan="1">14 (0.57)</td><td rowspan="1" colspan="1">0.06</td></tr><tr><td rowspan="1" colspan="1">
              <bold><italic><tp:taxon-name><tp:taxon-name-part taxon-name-part-type="genus">Hydroporus</tp:taxon-name-part> <tp:taxon-name-part taxon-name-part-type="species">fuscipennis</tp:taxon-name-part></tp:taxon-name></italic> Schaum</bold>
            </td><td rowspan="1" colspan="1">21K, 23K, 27K, 32K, 34P, 35P, 36P, 40P</td><td rowspan="1" colspan="1">27 (1.10)</td><td rowspan="1" colspan="1">0.08</td></tr><tr><td rowspan="1" colspan="1">
              <bold><italic><tp:taxon-name><tp:taxon-name-part taxon-name-part-type="genus">Hydroporus</tp:taxon-name-part> <tp:taxon-name-part taxon-name-part-type="species">gossei</tp:taxon-name-part></tp:taxon-name></italic> Larson &amp; Roughley</bold>
            </td><td rowspan="1" colspan="1">02K, 05K, 06K, 07K, 27K, 48P, 63P</td><td rowspan="1" colspan="1">21 (0.86)</td><td rowspan="1" colspan="1">0.07</td></tr><tr><td rowspan="1" colspan="1">
              <italic><tp:taxon-name><tp:taxon-name-part taxon-name-part-type="genus">Hydroporus</tp:taxon-name-part> <tp:taxon-name-part taxon-name-part-type="species">niger</tp:taxon-name-part></tp:taxon-name></italic> Say</td><td rowspan="1" colspan="1">01K, 02K, 04K, 05K, 09K, 11K, 15K, 17K, 18K, 19K, 20K, 21K, 25K, 27K, 30K, 32K, 33K, 34P, 40P, 43P, 48P, 49P, 65P, 74P, 76Q, 88Q, 91Q, 97Q, 98K</td><td rowspan="1" colspan="1">97 (3.96)</td><td rowspan="1" colspan="1">0.30</td></tr><tr><td rowspan="1" colspan="1">
              <italic><tp:taxon-name><tp:taxon-name-part taxon-name-part-type="genus">Hydroporus</tp:taxon-name-part> <tp:taxon-name-part taxon-name-part-type="species">notabilis</tp:taxon-name-part></tp:taxon-name></italic> LeConte</td><td rowspan="1" colspan="1">68P, 70P</td><td rowspan="1" colspan="1">2 (0.08)</td><td rowspan="1" colspan="1">0.02</td></tr><tr><td rowspan="1" colspan="1">
              <bold><italic><tp:taxon-name><tp:taxon-name-part taxon-name-part-type="genus">Hydroporus</tp:taxon-name-part> <tp:taxon-name-part taxon-name-part-type="species">obscurus</tp:taxon-name-part></tp:taxon-name></italic> Sturm</bold>
            </td><td rowspan="1" colspan="1">10Q, 11K</td><td rowspan="1" colspan="1">16 (0.65)</td><td rowspan="1" colspan="1">0.02</td></tr><tr><td rowspan="1" colspan="1">
              <italic><tp:taxon-name><tp:taxon-name-part taxon-name-part-type="genus">Hydroporus</tp:taxon-name-part> <tp:taxon-name-part taxon-name-part-type="species">signatus</tp:taxon-name-part></tp:taxon-name></italic> Mannerheim</td><td rowspan="1" colspan="1">02K, 05K, 09K, 15K, 17K, 18K, 20K, 23K, 24K, 32K, 34P, 35P, 40P, 49P</td><td rowspan="1" colspan="1">37 (1.51)</td><td rowspan="1" colspan="1">0.14</td></tr><tr><td rowspan="1" colspan="1">
              <bold><italic><tp:taxon-name><tp:taxon-name-part taxon-name-part-type="genus">Hydroporus</tp:taxon-name-part> <tp:taxon-name-part taxon-name-part-type="species">striola</tp:taxon-name-part></tp:taxon-name></italic> (Gyllenhal)</bold>
            </td><td rowspan="1" colspan="1">02K, 05K, 06K, 09K, 11K, 12K, 13K, 15K, 18K, 20K, 21K, 27K, 29K, 30K, 32K, 37P, 40P, 48P, 49P, 52P, 58P, 59P, 60P, 72P, 81Q, 88Q</td><td rowspan="1" colspan="1">104 (4.25)</td><td rowspan="1" colspan="1">0.27</td></tr><tr><td rowspan="1" colspan="1">
              <bold><italic><tp:taxon-name><tp:taxon-name-part taxon-name-part-type="genus">Hydroporus</tp:taxon-name-part> <tp:taxon-name-part taxon-name-part-type="species">tenebrosus</tp:taxon-name-part></tp:taxon-name></italic> LeConte</bold>
            </td><td rowspan="1" colspan="1">01K, 04K, 13K, 18K, 20K, 21K, 27K, 28K, 35P, 36P, 40P, 52P, 58P, 81Q, 88Q</td><td rowspan="1" colspan="1">39 (1.59)</td><td rowspan="1" colspan="1">0.15</td></tr><tr><td rowspan="1" colspan="1">
              <bold><italic><tp:taxon-name><tp:taxon-name-part taxon-name-part-type="genus">Hydroporus</tp:taxon-name-part> <tp:taxon-name-part taxon-name-part-type="species">tristis</tp:taxon-name-part></tp:taxon-name></italic> (Paykull)</bold>
            </td><td rowspan="1" colspan="1">02K, 05K, 06K, 09K, 10Q, 15K, 21K, 25K, 27K, 32K, 35P, 40P, 44P, 60P</td><td rowspan="1" colspan="1">22 (0.90)</td><td rowspan="1" colspan="1">0.14</td></tr><tr><td rowspan="1" colspan="1">
              <bold><italic><tp:taxon-name><tp:taxon-name-part taxon-name-part-type="genus">Hygrotus</tp:taxon-name-part> <tp:taxon-name-part taxon-name-part-type="species">compar</tp:taxon-name-part></tp:taxon-name></italic> Fall</bold>
            </td><td rowspan="1" colspan="1">34P, 35P</td><td rowspan="1" colspan="1">6 (0.25)</td><td rowspan="1" colspan="1">0.02</td></tr><tr><td rowspan="1" colspan="1">
              <italic><tp:taxon-name><tp:taxon-name-part taxon-name-part-type="genus">Hygrotus</tp:taxon-name-part> <tp:taxon-name-part taxon-name-part-type="species">impressopunctatus</tp:taxon-name-part></tp:taxon-name></italic> (Schaller)</td><td rowspan="1" colspan="1">09K, 34P, 35P, 36P, 60P, 68P, 76Q</td><td rowspan="1" colspan="1">29 (1.18)</td><td rowspan="1" colspan="1">0.07</td></tr><tr><td rowspan="1" colspan="1">
              <bold><italic><tp:taxon-name><tp:taxon-name-part taxon-name-part-type="genus">Hygrotus</tp:taxon-name-part> <tp:taxon-name-part taxon-name-part-type="species">laccophilinus</tp:taxon-name-part></tp:taxon-name></italic> (LeConte)</bold>
            </td><td rowspan="1" colspan="1">02K, 05K, 06K, 27K, 29K, 30K, 50P, 62P, 88Q</td><td rowspan="1" colspan="1">22 (0.90)</td><td rowspan="1" colspan="1">0.09</td></tr><tr><td rowspan="1" colspan="1">
              <italic><tp:taxon-name><tp:taxon-name-part taxon-name-part-type="genus">Hygrotus</tp:taxon-name-part> <tp:taxon-name-part taxon-name-part-type="species">picatus</tp:taxon-name-part></tp:taxon-name></italic> (Kirby)</td><td rowspan="1" colspan="1">06K, 09K, 17K, 27K, 30K, 31K, 32K, 36P, 52P, 60P</td><td rowspan="1" colspan="1">27 (1.10)</td><td rowspan="1" colspan="1">0.10</td></tr><tr><td rowspan="1" colspan="1">
              <italic><tp:taxon-name><tp:taxon-name-part taxon-name-part-type="genus">Hygrotus</tp:taxon-name-part> <tp:taxon-name-part taxon-name-part-type="species">sayi</tp:taxon-name-part></tp:taxon-name></italic> Balfour-Browne</td><td rowspan="1" colspan="1">02K, 05K, 09K, 11K, 13K, 14K, 15K, 21K, 23K, 26K, 27K, 36P, 37P, 44P, 48P, 49P, 50P, 51P, 52P, 53P, 56P, 61P, 62P, 67Q, 75Q, 76Q, 80Q, 81Q, 83Q, 88Q, 94Q</td><td rowspan="1" colspan="1">76 (3.10)</td><td rowspan="1" colspan="1">0.32</td></tr><tr><td rowspan="1" colspan="1">
              <italic><tp:taxon-name><tp:taxon-name-part taxon-name-part-type="genus">Hygrotus</tp:taxon-name-part> <tp:taxon-name-part taxon-name-part-type="species">turbidus</tp:taxon-name-part></tp:taxon-name></italic> (LeConte)</td><td rowspan="1" colspan="1">09K, 17K, 18K, 27K, 35P, 50P, 56P, 62P</td><td rowspan="1" colspan="1">17 (0.69)</td><td rowspan="1" colspan="1">0.08</td></tr><tr><td rowspan="1" colspan="1">
              <italic><tp:taxon-name><tp:taxon-name-part taxon-name-part-type="genus">Ilybiosoma</tp:taxon-name-part> <tp:taxon-name-part taxon-name-part-type="species">seriatum</tp:taxon-name-part></tp:taxon-name></italic> (Say)</td><td rowspan="1" colspan="1">08K, 12K, 16K, 38P, 39P, 41P, 44P, 46P, 54P, 55P, 69P, 71P, 73P, 76Q, 77P, 89Q, 98K</td><td rowspan="1" colspan="1">77 (3.14)</td><td rowspan="1" colspan="1">0.17</td></tr><tr><td rowspan="1" colspan="1">
              <italic><tp:taxon-name><tp:taxon-name-part taxon-name-part-type="genus">Ilybius</tp:taxon-name-part> <tp:taxon-name-part taxon-name-part-type="species">angustior</tp:taxon-name-part></tp:taxon-name></italic> (Gyllenhal)</td><td rowspan="1" colspan="1">15K</td><td rowspan="1" colspan="1">1 (0.04)</td><td rowspan="1" colspan="1">0.01</td></tr><tr><td rowspan="1" colspan="1">
              <italic><tp:taxon-name><tp:taxon-name-part taxon-name-part-type="genus">Ilybius</tp:taxon-name-part> <tp:taxon-name-part taxon-name-part-type="species">biguttulus</tp:taxon-name-part></tp:taxon-name></italic> (Germar)</td><td rowspan="1" colspan="1">01K, 02K, 04K, 05K, 12K, 13K, 15K, 17K, 19K, 23K, 24K, 27K, 30K, 31K, 44P, 48P, 50P, 56P, 68P, 75Q, 76Q, 81Q, 88Q, 91Q</td><td rowspan="1" colspan="1">67 (2.73)</td><td rowspan="1" colspan="1">0.25</td></tr><tr><td rowspan="1" colspan="1">
              <bold><italic><tp:taxon-name><tp:taxon-name-part taxon-name-part-type="genus">Ilybius</tp:taxon-name-part> <tp:taxon-name-part taxon-name-part-type="species">discedens</tp:taxon-name-part></tp:taxon-name></italic></bold> Sharp</td><td rowspan="1" colspan="1">07K, 10Q, 20K, 27K, 51P, 88Q</td><td rowspan="1" colspan="1">7 (0.29)</td><td rowspan="1" colspan="1">0.06</td></tr><tr><td rowspan="1" colspan="1">
              <bold><italic><tp:taxon-name><tp:taxon-name-part taxon-name-part-type="genus">Ilybius</tp:taxon-name-part> <tp:taxon-name-part taxon-name-part-type="species">erichsoni</tp:taxon-name-part></tp:taxon-name></italic> Gemminger &amp; Harold</bold>
            </td><td rowspan="1" colspan="1">34P, 37P, 57P</td><td rowspan="1" colspan="1">5 (0.20)</td><td rowspan="1" colspan="1">0.03</td></tr><tr><td rowspan="1" colspan="1">
              <bold><italic><tp:taxon-name><tp:taxon-name-part taxon-name-part-type="genus">Ilybius</tp:taxon-name-part> <tp:taxon-name-part taxon-name-part-type="species">larsoni</tp:taxon-name-part></tp:taxon-name></italic> (Fery &amp; Nilsson)</bold>
            </td><td rowspan="1" colspan="1">07K, 10Q, 20K, 27K, 88Q</td><td rowspan="1" colspan="1">6 (0.25)</td><td rowspan="1" colspan="1">0.05</td></tr><tr><td rowspan="1" colspan="1">
              <italic><tp:taxon-name><tp:taxon-name-part taxon-name-part-type="genus">Ilybius</tp:taxon-name-part> <tp:taxon-name-part taxon-name-part-type="species">pleuriticus</tp:taxon-name-part></tp:taxon-name></italic> (LeConte)</td><td rowspan="1" colspan="1">80Q, 83Q</td><td rowspan="1" colspan="1">2 (0.08)</td><td rowspan="1" colspan="1">0.02</td></tr><tr><td rowspan="1" colspan="1">
              <italic><tp:taxon-name><tp:taxon-name-part taxon-name-part-type="genus">Laccophilus</tp:taxon-name-part> <tp:taxon-name-part taxon-name-part-type="species">maculosus</tp:taxon-name-part> <tp:taxon-name-part taxon-name-part-type="subspecies">maculosus</tp:taxon-name-part></tp:taxon-name></italic> Say</td><td rowspan="1" colspan="1">04K, 09K, 11K, 13K, 16K, 19K, 20K, 23K, 24K, 34P, 35P, 36P, 38P, 44P, 47P, 48P, 49P, 51P, 56P, 61P, 62P, 75Q, 76Q, 80Q, 81Q, 83Q, 88Q, 94Q, 97Q</td><td rowspan="1" colspan="1">69 (2.82)</td><td rowspan="1" colspan="1">0.30</td></tr><tr><td rowspan="1" colspan="1">
              <bold><italic><tp:taxon-name><tp:taxon-name-part taxon-name-part-type="genus">Laccornis</tp:taxon-name-part> <tp:taxon-name-part taxon-name-part-type="species">latens</tp:taxon-name-part></tp:taxon-name></italic> (Fall)</bold>
            </td><td rowspan="1" colspan="1">20K</td><td rowspan="1" colspan="1">2 (0.08)</td><td rowspan="1" colspan="1">0.01</td></tr><tr><td rowspan="1" colspan="1">
              <italic><tp:taxon-name><tp:taxon-name-part taxon-name-part-type="genus">Liodessus</tp:taxon-name-part> <tp:taxon-name-part taxon-name-part-type="species">affinis</tp:taxon-name-part></tp:taxon-name></italic> (Say)</td><td rowspan="1" colspan="1">34P, 40P, 48P, 56P, 62P, 76Q, 78P, 88Q, 97Q</td><td rowspan="1" colspan="1">15 (0.61)</td><td rowspan="1" colspan="1">0.09</td></tr><tr><td rowspan="1" colspan="1">
              <italic><tp:taxon-name><tp:taxon-name-part taxon-name-part-type="genus">Nebrioporus</tp:taxon-name-part> <tp:taxon-name-part taxon-name-part-type="species">rotundatus</tp:taxon-name-part></tp:taxon-name></italic> (LeConte)</td><td rowspan="1" colspan="1">01K, 14K, 22K, 28K, 29K, 38P, 42P, 45P, 64P, 66Q, 67Q, 71P, 74P, 76Q, 77P, 78P, 79Q, 83Q, 84Q, 92Q, 93Q, 94Q, 98K</td><td rowspan="1" colspan="1">162 (6.61)</td><td rowspan="1" colspan="1">0.24</td></tr><tr><td rowspan="1" colspan="1">
              <bold><italic><tp:taxon-name><tp:taxon-name-part taxon-name-part-type="genus">Neoporus</tp:taxon-name-part> <tp:taxon-name-part taxon-name-part-type="species">carolinus</tp:taxon-name-part></tp:taxon-name></italic> (Fall)</bold>
            </td><td rowspan="1" colspan="1">44P, 50P, 55P, 56P, 57P, 76Q</td><td rowspan="1" colspan="1">49 (2.00)</td><td rowspan="1" colspan="1">0.06</td></tr><tr><td rowspan="1" colspan="1">
              <bold><italic><tp:taxon-name><tp:taxon-name-part taxon-name-part-type="genus">Neoporus</tp:taxon-name-part> <tp:taxon-name-part taxon-name-part-type="species">clypealis</tp:taxon-name-part></tp:taxon-name></italic> (Sharp)</bold>
            </td><td rowspan="1" colspan="1">01K, 11K, 14K, 30K, 31K, 44P, 92Q, 93Q, 98K</td><td rowspan="1" colspan="1">22 (0.90)</td><td rowspan="1" colspan="1">0.09</td></tr><tr><td rowspan="1" colspan="1">
              <italic><tp:taxon-name><tp:taxon-name-part taxon-name-part-type="genus">Neoporus</tp:taxon-name-part> <tp:taxon-name-part taxon-name-part-type="species">dimidiatus</tp:taxon-name-part></tp:taxon-name></italic> (Gemminger &amp; Harold)</td><td rowspan="1" colspan="1">01K, 11K, 23K, 38P, 42P, 45P, 66Q, 71P, 74P, 77P, 78P, 79Q, 80Q, 81Q, 83Q, 93Q, 94Q, 98K</td><td rowspan="1" colspan="1">114 (4.65)</td><td rowspan="1" colspan="1">0.18</td></tr><tr><td rowspan="1" colspan="1">
              <bold><italic><tp:taxon-name><tp:taxon-name-part taxon-name-part-type="genus">Neoporus</tp:taxon-name-part> <tp:taxon-name-part taxon-name-part-type="species">sulcipennis</tp:taxon-name-part></tp:taxon-name></italic> (Fall)</bold>
            </td><td rowspan="1" colspan="1">42P, 45P</td><td rowspan="1" colspan="1">28 (1.14)</td><td rowspan="1" colspan="1">0.02</td></tr><tr><td rowspan="1" colspan="1">
              <italic><tp:taxon-name><tp:taxon-name-part taxon-name-part-type="genus">Neoporus</tp:taxon-name-part> <tp:taxon-name-part taxon-name-part-type="species">undulatus</tp:taxon-name-part></tp:taxon-name></italic> (Say)</td><td rowspan="1" colspan="1">01K, 09K, 11K, 13K, 15K, 18K, 20K, 21K, 23K, 24K, 25K, 26K, 27K, 30K, 31K, 32K, 36P, 38P, 42P, 47P, 48P, 53P, 56P, 64P, 65P, 67Q, 75Q, 76Q, 78P, 80Q, 81Q, 83Q, 84Q, 86Q, 87Q, 88Q, 94Q</td><td rowspan="1" colspan="1">227 (9.27)</td><td rowspan="1" colspan="1">0.38</td></tr><tr><td rowspan="1" colspan="1">
              <italic><tp:taxon-name><tp:taxon-name-part taxon-name-part-type="genus">Rhantus</tp:taxon-name-part> <tp:taxon-name-part taxon-name-part-type="species">binotatus</tp:taxon-name-part></tp:taxon-name></italic> (Harris)</td><td rowspan="1" colspan="1">09K, 15K, 20K, 24K, 26K, 35P, 36P, 44P, 48P, 49P, 62P, 72P, 76Q, 81Q, 83Q, 94Q</td><td rowspan="1" colspan="1">30 (1.23)</td><td rowspan="1" colspan="1">0.16</td></tr><tr><td rowspan="1" colspan="1">
              <bold><italic><tp:taxon-name><tp:taxon-name-part taxon-name-part-type="genus">Rhantus</tp:taxon-name-part> <tp:taxon-name-part taxon-name-part-type="species">consimilis</tp:taxon-name-part></tp:taxon-name></italic> Motschulsky</bold>
            </td><td rowspan="1" colspan="1">34P</td><td rowspan="1" colspan="1">5 (0.20)</td><td rowspan="1" colspan="1">0.01</td></tr><tr><td rowspan="1" colspan="1">
              <bold><italic><tp:taxon-name><tp:taxon-name-part taxon-name-part-type="genus">Rhantus</tp:taxon-name-part> <tp:taxon-name-part taxon-name-part-type="species">sinuatus</tp:taxon-name-part></tp:taxon-name></italic> (LeConte)</bold>
            </td><td rowspan="1" colspan="1">15K, 27K</td><td rowspan="1" colspan="1">5 (0.20)</td><td rowspan="1" colspan="1">0.02</td></tr><tr><td rowspan="1" colspan="1">
              <bold><italic><tp:taxon-name><tp:taxon-name-part taxon-name-part-type="genus">Rhantus</tp:taxon-name-part> <tp:taxon-name-part taxon-name-part-type="species">suturellus</tp:taxon-name-part></tp:taxon-name></italic> (Harris)</bold>
            </td><td rowspan="1" colspan="1">32K</td><td rowspan="1" colspan="1">1 (0.04)</td><td rowspan="1" colspan="1">0.01</td></tr><tr><td rowspan="1" colspan="1">
              <italic><tp:taxon-name><tp:taxon-name-part taxon-name-part-type="genus">Rhantus</tp:taxon-name-part> <tp:taxon-name-part taxon-name-part-type="species">wallisi</tp:taxon-name-part></tp:taxon-name></italic> Hatch</td><td rowspan="1" colspan="1">53P, 61P</td><td rowspan="1" colspan="1">4 (0.16)</td><td rowspan="1" colspan="1">0.02</td></tr><tr><td rowspan="1" colspan="1">
              <bold><italic><tp:taxon-name><tp:taxon-name-part taxon-name-part-type="genus">Sanfillipodytes</tp:taxon-name-part> <tp:taxon-name-part taxon-name-part-type="species">pseudovilis</tp:taxon-name-part></tp:taxon-name></italic> (Young)</bold>
            </td><td rowspan="1" colspan="1">54P</td><td rowspan="1" colspan="1">1 (0.20)</td><td rowspan="1" colspan="1">0.01</td></tr><tr><td rowspan="1" colspan="1"/><td rowspan="1" colspan="1">Total</td><td rowspan="1" colspan="1">2450</td><td rowspan="1" colspan="1"/></tr></tbody></table></table-wrap><table-wrap id="T1" position="float" orientation="portrait"><label>Table 1.</label><caption><p>Prince Edward Island (Canada) sampling localities and habitats (2004–2005); letter in sample code refers to the county (K = Kings; P = Prince; Q = Queens).</p></caption><table id="TID0EG3BG" rules="all"><tbody><tr><th rowspan="1" colspan="1">Sample</th><th rowspan="1" colspan="1">Locality</th><th rowspan="1" colspan="1">Habitat</th></tr><tr><td rowspan="1" colspan="1">01K</td><td rowspan="1" colspan="1">Kings Co. South of Dover. 17.ix.2005</td><td rowspan="1" colspan="1">River, flowing into Murray River; saline at level of Mt Pleasant; shoreline densely covered with <italic><tp:taxon-name><tp:taxon-name-part taxon-name-part-type="genus">Lemna</tp:taxon-name-part></tp:taxon-name></italic> sp.</td></tr><tr><td rowspan="1" colspan="1">02K</td><td rowspan="1" colspan="1">Kings Co. Hwy 325, 1 km North of Hwy 17. 17.ix.2005</td><td rowspan="1" colspan="1">Pools in <italic><tp:taxon-name><tp:taxon-name-part taxon-name-part-type="genus">Picea</tp:taxon-name-part></tp:taxon-name></italic> sp. forest; densely covered with vegetation</td></tr><tr><td rowspan="1" colspan="1">03K</td><td rowspan="1" colspan="1">Kings Co. Jct Hwy 325 &amp; Hwy 202. 17.ix.2005</td><td rowspan="1" colspan="1">Creek</td></tr><tr><td rowspan="1" colspan="1">04K</td><td rowspan="1" colspan="1">Kings Co. Hwy 325 2 km N. of jct to Hwy 202. 17.ix.2005</td><td rowspan="1" colspan="1">Shallow pond on sandy bottom</td></tr><tr><td rowspan="1" colspan="1">05K</td><td rowspan="1" colspan="1">Kings Co. Hwy 316 off Hwy 17. 18.ix.2005</td><td rowspan="1" colspan="1">Roadside fen with abundance of <italic><tp:taxon-name><tp:taxon-name-part taxon-name-part-type="genus">Equisetum</tp:taxon-name-part></tp:taxon-name></italic> sp.; dark yellow water with heavy accumulation of organic matter</td></tr><tr><td rowspan="1" colspan="1">06K</td><td rowspan="1" colspan="1">Kings Co. Hwy 318 off Hwy 17a. 18.ix.2005</td><td rowspan="1" colspan="1">
              <italic><tp:taxon-name><tp:taxon-name-part taxon-name-part-type="genus">Sphagnum</tp:taxon-name-part></tp:taxon-name></italic> sp. bog; sampling along shoreline under mats of shrubs</td></tr><tr><td rowspan="1" colspan="1">07K</td><td rowspan="1" colspan="1">Kings Co. S. of Hwy 324. 18.ix.2005</td><td rowspan="1" colspan="1">Eutrophic creek with <italic><tp:taxon-name><tp:taxon-name-part taxon-name-part-type="genus">Typha</tp:taxon-name-part></tp:taxon-name></italic> sp. and shrubs</td></tr><tr><td rowspan="1" colspan="1">08K</td><td rowspan="1" colspan="1">Kings Co. Hwy 17 S. of Hwy 324. 18.ix.2005</td><td rowspan="1" colspan="1">Creek with swift currents</td></tr><tr><td rowspan="1" colspan="1">09K</td><td rowspan="1" colspan="1">Kings Co. Hwy 17 S. of Hwy 324. 18.ix.2005</td><td rowspan="1" colspan="1">Woodland pool with heavy accumulation of organic matter, mainly dead leaves</td></tr><tr><td rowspan="1" colspan="1">10Q</td><td rowspan="1" colspan="1">Queen’s Co. Off Hwy 4 near jct with Hwy 202. 18.ix.2005</td><td rowspan="1" colspan="1">
              <italic><tp:taxon-name><tp:taxon-name-part taxon-name-part-type="genus">Sphagnum</tp:taxon-name-part></tp:taxon-name></italic> sp. bog</td></tr><tr><td rowspan="1" colspan="1">11K</td><td rowspan="1" colspan="1">Kings Co. Hwy 2 near jct with Hwy 330. 19.ix.2005</td><td rowspan="1" colspan="1">Pond, shoreline with dense mats of <tp:taxon-name><tp:taxon-name-part taxon-name-part-type="family">Gramineae</tp:taxon-name-part></tp:taxon-name></td></tr><tr><td rowspan="1" colspan="1">12K</td><td rowspan="1" colspan="1">Kings Co. Chepstow at Hwy 16. 19.ix.2005</td><td rowspan="1" colspan="1">Small eutrophic creek in <italic><tp:taxon-name><tp:taxon-name-part taxon-name-part-type="genus">Picea</tp:taxon-name-part></tp:taxon-name></italic> sp. forest, slow moving water; samples from shallowest parts, under mats of dense vegetation</td></tr><tr><td rowspan="1" colspan="1">13K</td><td rowspan="1" colspan="1">Kings Co. Black Pond at Hwy 16, E. of Little Harbour. 19.ix.2005</td><td rowspan="1" colspan="1">Huge pond, located just beside sea</td></tr><tr><td rowspan="1" colspan="1">14K</td><td rowspan="1" colspan="1">Kings Co. MacVanes Creek at Hwy 16, east of Bothwell. 19.ix.2005</td><td rowspan="1" colspan="1">Eutrophic creek, almost still water</td></tr><tr><td rowspan="1" colspan="1">15K</td><td rowspan="1" colspan="1">Kings Co. Hwy 302 off Hwy 16. 19.ix.2005</td><td rowspan="1" colspan="1">Pond with <italic><tp:taxon-name><tp:taxon-name-part taxon-name-part-type="genus">Nymphaea</tp:taxon-name-part></tp:taxon-name></italic> sp.</td></tr><tr><td rowspan="1" colspan="1">16K</td><td rowspan="1" colspan="1">Kings Co. Hwy 302 off Hwy 16. 19.ix.2005</td><td rowspan="1" colspan="1">
              <italic><tp:taxon-name><tp:taxon-name-part taxon-name-part-type="genus">Sphagnum</tp:taxon-name-part></tp:taxon-name></italic> sp. bog; cold water; sampling under <italic><tp:taxon-name><tp:taxon-name-part taxon-name-part-type="genus">Picea</tp:taxon-name-part></tp:taxon-name></italic> sp. trees.</td></tr><tr><td rowspan="1" colspan="1">17K</td><td rowspan="1" colspan="1">Kings Co. Hwy 302 off Hwy 16. 19.ix.2005</td><td rowspan="1" colspan="1">Roadside ditch, at the edge of a bog; very dark brown water; presence of <italic><tp:taxon-name><tp:taxon-name-part taxon-name-part-type="genus">Carex</tp:taxon-name-part></tp:taxon-name></italic> sp. and <italic><tp:taxon-name><tp:taxon-name-part taxon-name-part-type="genus">Typha</tp:taxon-name-part></tp:taxon-name></italic> sp.</td></tr><tr><td rowspan="1" colspan="1">18K</td><td rowspan="1" colspan="1">Kings Co. Hwy 303 16 km W. of Hwy 16. 19.ix.2005</td><td rowspan="1" colspan="1">Fen; woodland pond with <italic><tp:taxon-name><tp:taxon-name-part taxon-name-part-type="genus">Carex</tp:taxon-name-part></tp:taxon-name></italic> sp. and <tp:taxon-name><tp:taxon-name-part taxon-name-part-type="family">Gramineae</tp:taxon-name-part></tp:taxon-name></td></tr><tr><td rowspan="1" colspan="1">19K</td><td rowspan="1" colspan="1">Kings Co. Hwy 303 12 km W. of Hwy 16. 19.ix.2005</td><td rowspan="1" colspan="1">Pond with <italic><tp:taxon-name><tp:taxon-name-part taxon-name-part-type="genus">Nymphaea</tp:taxon-name-part></tp:taxon-name></italic> sp.</td></tr><tr><td rowspan="1" colspan="1">20K</td><td rowspan="1" colspan="1">Kings Co. Hwy 306 3 km W. of Hwy 2. 20.ix.2005</td><td rowspan="1" colspan="1">Fen; densely covered with <italic><tp:taxon-name><tp:taxon-name-part taxon-name-part-type="genus">Scirpus</tp:taxon-name-part></tp:taxon-name></italic> sp.; moss along shoreline; slowly moving water; very dark brown water; <italic><tp:taxon-name><tp:taxon-name-part taxon-name-part-type="genus">Acer</tp:taxon-name-part> <tp:taxon-name-part taxon-name-part-type="species">rubrum</tp:taxon-name-part></tp:taxon-name></italic>, <italic><tp:taxon-name><tp:taxon-name-part taxon-name-part-type="genus">Picea</tp:taxon-name-part></tp:taxon-name></italic> sp. and <italic><tp:taxon-name><tp:taxon-name-part taxon-name-part-type="genus">Alnus</tp:taxon-name-part></tp:taxon-name></italic> sp. forest</td></tr><tr><td rowspan="1" colspan="1">21K</td><td rowspan="1" colspan="1">Kings Co. Hwy 306 3 km W. of Hwy 2. 20.ix.2005</td><td rowspan="1" colspan="1">
              <italic><tp:taxon-name><tp:taxon-name-part taxon-name-part-type="genus">Typha</tp:taxon-name-part></tp:taxon-name></italic> sp. pond with abundance of <italic><tp:taxon-name><tp:taxon-name-part taxon-name-part-type="genus">Equisetum</tp:taxon-name-part></tp:taxon-name></italic> sp. in shallowest parts</td></tr><tr><td rowspan="1" colspan="1">22K</td><td rowspan="1" colspan="1">Kings Co. Hay River, W. of Clearspring at Hwy 6. 20.ix.2005</td><td rowspan="1" colspan="1">River with dark brown water; bed with large bolders</td></tr><tr><td rowspan="1" colspan="1">23K</td><td rowspan="1" colspan="1">Kings Co. Larkins Pond at Hwy 357, W. of Hwy 308. 20.ix.2005</td><td rowspan="1" colspan="1">Pond with clear water; shoreline with <italic><tp:taxon-name><tp:taxon-name-part taxon-name-part-type="genus">Typha</tp:taxon-name-part></tp:taxon-name></italic> sp.</td></tr><tr><td rowspan="1" colspan="1">24K</td><td rowspan="1" colspan="1">Kings Co. Goose River Road, off Hwy 16. 20.ix.2005</td><td rowspan="1" colspan="1">Small pond with mats of <italic><tp:taxon-name><tp:taxon-name-part taxon-name-part-type="genus">Carex</tp:taxon-name-part></tp:taxon-name></italic> sp.</td></tr><tr><td rowspan="1" colspan="1">25K</td><td rowspan="1" colspan="1">Kings Co. Cable Head, Schooner Creek, at Hwy 16. 20.ix.2005</td><td rowspan="1" colspan="1">Eutrophic creek with swift current; beetles collected underneath banks</td></tr><tr><td rowspan="1" colspan="1">26K</td><td rowspan="1" colspan="1">Kings Co. Cable Head W. at Hwy 336. 20.ix.2005</td><td rowspan="1" colspan="1">Wetland with <italic><tp:taxon-name><tp:taxon-name-part taxon-name-part-type="genus">Typha</tp:taxon-name-part></tp:taxon-name></italic> sp. along shoreline</td></tr><tr><td rowspan="1" colspan="1">27K</td><td rowspan="1" colspan="1">Kings Co. Cable Head W. at Hwy 336. 20.ix.2005</td><td rowspan="1" colspan="1">
              <italic><tp:taxon-name><tp:taxon-name-part taxon-name-part-type="genus">Sphagnum</tp:taxon-name-part></tp:taxon-name></italic> sp. bog; abundance of <tp:taxon-name><tp:taxon-name-part taxon-name-part-type="family">Ericaceae</tp:taxon-name-part></tp:taxon-name></td></tr><tr><td rowspan="1" colspan="1">28K</td><td rowspan="1" colspan="1">Kings Co. Schooner River at Hwy 336. 20.ix.2005</td><td rowspan="1" colspan="1">River with very dark water</td></tr><tr><td rowspan="1" colspan="1">29K</td><td rowspan="1" colspan="1">Kings Co. Hwy 337, 1 km off Hwy 313. 21.ix.2005</td><td rowspan="1" colspan="1">Wetlands; sampling in mats of <italic><tp:taxon-name><tp:taxon-name-part taxon-name-part-type="genus">Calamagrostis</tp:taxon-name-part></tp:taxon-name></italic> sp.</td></tr><tr><td rowspan="1" colspan="1">30K</td><td rowspan="1" colspan="1">Kings Co. Junction Hwy 313 &amp; Hwy 321. 21.ix.2005</td><td rowspan="1" colspan="1">Wetland in <italic><tp:taxon-name><tp:taxon-name-part taxon-name-part-type="genus">Picea</tp:taxon-name-part></tp:taxon-name></italic> sp. forest; dense accumulation of <italic><tp:taxon-name><tp:taxon-name-part taxon-name-part-type="genus">Calamagrostis</tp:taxon-name-part></tp:taxon-name></italic> sp., <italic><tp:taxon-name><tp:taxon-name-part taxon-name-part-type="genus">Juncus</tp:taxon-name-part></tp:taxon-name></italic> sp. and <italic><tp:taxon-name><tp:taxon-name-part taxon-name-part-type="genus">Typha</tp:taxon-name-part></tp:taxon-name></italic> sp.</td></tr><tr><td rowspan="1" colspan="1">31K</td><td rowspan="1" colspan="1">Kings Co. Jct Hwy 321 close to Martinvale. 21.ix.2005</td><td rowspan="1" colspan="1">Wetlands</td></tr><tr><td rowspan="1" colspan="1">32K</td><td rowspan="1" colspan="1">Kings Co. Hwy 320 near jct Hwy 322. 21.ix.2005</td><td rowspan="1" colspan="1">
              <italic><tp:taxon-name><tp:taxon-name-part taxon-name-part-type="genus">Carex</tp:taxon-name-part></tp:taxon-name></italic> sp. pools in <italic><tp:taxon-name><tp:taxon-name-part taxon-name-part-type="genus">Picea</tp:taxon-name-part></tp:taxon-name></italic> sp. forest; bed with black sediments</td></tr><tr><td rowspan="1" colspan="1">33K</td><td rowspan="1" colspan="1">Kings Co. Cherry Hills at Hwy 351. 21.ix.2005</td><td rowspan="1" colspan="1">Eutrophic Creek</td></tr><tr><td rowspan="1" colspan="1">34P</td><td rowspan="1" colspan="1">Prince Co. Tignish at Hwy 153. 15.v.2004</td><td rowspan="1" colspan="1">Permanent pond on clay bottom; at edge of <italic><tp:taxon-name><tp:taxon-name-part taxon-name-part-type="genus">Picea</tp:taxon-name-part></tp:taxon-name></italic> sp. and <italic><tp:taxon-name><tp:taxon-name-part taxon-name-part-type="genus">Populus</tp:taxon-name-part></tp:taxon-name></italic> sp. forest</td></tr><tr><td rowspan="1" colspan="1">35P</td><td rowspan="1" colspan="1">Prince Co. Donohue Rd, off Hwy 12, near Fisherman’s Haven Provincial Park. 15.v.2004</td><td rowspan="1" colspan="1">Roadside ditch</td></tr><tr><td rowspan="1" colspan="1">36P</td><td rowspan="1" colspan="1">Prince Co. Green Mount at Hwy 162. 15.v.2004</td><td rowspan="1" colspan="1">
              <italic><tp:taxon-name><tp:taxon-name-part taxon-name-part-type="genus">Typha</tp:taxon-name-part></tp:taxon-name></italic> sp. pond</td></tr><tr><td rowspan="1" colspan="1">37P</td><td rowspan="1" colspan="1">Prince Co. Birch Groove Rd, off Hwy 153. 15.v.2004</td><td rowspan="1" colspan="1">Ephemeral woodland pool; dense accumulation of dead <italic><tp:taxon-name><tp:taxon-name-part taxon-name-part-type="genus">Acer</tp:taxon-name-part></tp:taxon-name></italic> sp. leaves; dark brown water</td></tr><tr><td rowspan="1" colspan="1">38P</td><td rowspan="1" colspan="1">Prince Co. Alberton, jct Hwy 150 and Hwy 12. 15.v.2004</td><td rowspan="1" colspan="1">Creek; heavily covered with <italic><tp:taxon-name><tp:taxon-name-part taxon-name-part-type="genus">Carex</tp:taxon-name-part></tp:taxon-name></italic> sp.</td></tr><tr><td rowspan="1" colspan="1">39P</td><td rowspan="1" colspan="1">Prince Co. Hwy 2, 1 km W. jct Hwy 151. 15.v.2004</td><td rowspan="1" colspan="1">Creek on sandy bed; sparse <tp:taxon-name><tp:taxon-name-part taxon-name-part-type="family">Gramineae</tp:taxon-name-part></tp:taxon-name> along shoreline; very cold water</td></tr><tr><td rowspan="1" colspan="1">40P</td><td rowspan="1" colspan="1">Prince Co. Palmer Rd. 15.v.2004</td><td rowspan="1" colspan="1">Roadside woodland ditch, shallow, with heavy accumulation of organic debris; abundance of mosquito larvae</td></tr><tr><td rowspan="1" colspan="1">41P</td><td rowspan="1" colspan="1">Prince Co. Hwy 151, S. of Loretta. 16.v.2004</td><td rowspan="1" colspan="1">Creek, rocky bed, lacking vegetation</td></tr><tr><td rowspan="1" colspan="1">42P</td><td rowspan="1" colspan="1">Prince Co. Miminegash River at Hwy 151, near St. Lawrence. 16.v.2004</td><td rowspan="1" colspan="1">River</td></tr><tr><td rowspan="1" colspan="1">43P</td><td rowspan="1" colspan="1">Prince Co. Old Town Rd off Hwy 151. 16.v.2004</td><td rowspan="1" colspan="1">Roadside ditch; heavy accumulation of organic debris</td></tr><tr><td rowspan="1" colspan="1">44P</td><td rowspan="1" colspan="1">Prince Co. Old Town Rd off Hwy 151. 16.v.2004</td><td rowspan="1" colspan="1">Eutrophic creek; slow moving, dark brown water; heavy accumulation of organic debris</td></tr><tr><td rowspan="1" colspan="1">45P</td><td rowspan="1" colspan="1">Prince Co. Mill River at Hwy 148, near Howlan. 16.v.2004</td><td rowspan="1" colspan="1">River</td></tr><tr><td rowspan="1" colspan="1">46P</td><td rowspan="1" colspan="1">Prince Co. O’Leary, off Hwy 148. 16.v.2004</td><td rowspan="1" colspan="1">Shallow eutrophic creek</td></tr><tr><td rowspan="1" colspan="1">47P</td><td rowspan="1" colspan="1">Prince Co. Dublan, at Hwy 14. 16.v.2004</td><td rowspan="1" colspan="1">Pond; heavy accumulation of organic debris; dark brown water</td></tr><tr><td rowspan="1" colspan="1">48P</td><td rowspan="1" colspan="1">Prince Co. Hwy 142, near Roxberry. 17.v.2004</td><td rowspan="1" colspan="1">Permanent pond; heavy accumulation of <italic><tp:taxon-name><tp:taxon-name-part taxon-name-part-type="genus">Sphagnum</tp:taxon-name-part></tp:taxon-name></italic> sp., <italic><tp:taxon-name><tp:taxon-name-part taxon-name-part-type="genus">Typha</tp:taxon-name-part></tp:taxon-name></italic> sp., and <italic><tp:taxon-name><tp:taxon-name-part taxon-name-part-type="genus">Scirpus</tp:taxon-name-part></tp:taxon-name></italic> sp. along shoreline</td></tr><tr><td rowspan="1" colspan="1">49P</td><td rowspan="1" colspan="1">Prince Co. Hwy 137, off Hwy 142. 17.v.2004</td><td rowspan="1" colspan="1">Permanent <italic><tp:taxon-name><tp:taxon-name-part taxon-name-part-type="genus">Sphagnum</tp:taxon-name-part></tp:taxon-name></italic> sp. bog with <italic><tp:taxon-name><tp:taxon-name-part taxon-name-part-type="genus">Ledum</tp:taxon-name-part></tp:taxon-name></italic> sp., <italic><tp:taxon-name><tp:taxon-name-part taxon-name-part-type="genus">Larix</tp:taxon-name-part></tp:taxon-name></italic> sp., and <italic><tp:taxon-name><tp:taxon-name-part taxon-name-part-type="genus">Carex</tp:taxon-name-part></tp:taxon-name></italic> sp.; dark brown water</td></tr><tr><td rowspan="1" colspan="1">50P</td><td rowspan="1" colspan="1">Prince Co. Hwy 138, 1 km off Hwy 2. 17.v.2004</td><td rowspan="1" colspan="1">Eutrophic ditch; heavy accumulation of organic debris; dark brown water</td></tr><tr><td rowspan="1" colspan="1">51P</td><td rowspan="1" colspan="1">Prince Co. Portage at Hwy 12. 17.v.2004</td><td rowspan="1" colspan="1">
              <italic><tp:taxon-name><tp:taxon-name-part taxon-name-part-type="genus">Sphagnum</tp:taxon-name-part></tp:taxon-name></italic> sp. bog lake</td></tr><tr><td rowspan="1" colspan="1">52P</td><td rowspan="1" colspan="1">Prince Co. Troy Rd. off Hwy 12. 17.v.2004</td><td rowspan="1" colspan="1">Shallow pond with mats of sedges and <italic><tp:taxon-name><tp:taxon-name-part taxon-name-part-type="genus">Scirpus</tp:taxon-name-part></tp:taxon-name></italic> sp.</td></tr><tr><td rowspan="1" colspan="1">53P</td><td rowspan="1" colspan="1">Prince Co. Hwy 2, 2 km W. jct Hwy 12. 18.v.2004</td><td rowspan="1" colspan="1">Permanent pond</td></tr><tr><td rowspan="1" colspan="1">54P</td><td rowspan="1" colspan="1">Prince Co. Hwy 12, near jct Hwy 131. 18.v.2004</td><td rowspan="1" colspan="1">Shallow creek, about 1 m wide; sandy bed</td></tr><tr><td rowspan="1" colspan="1">55P</td><td rowspan="1" colspan="1">Prince Co. Hwy 127, off Hwy 2, near St. Hubert 18.v.2004</td><td rowspan="1" colspan="1">Shallow creek, about 1 m wide; in <italic><tp:taxon-name><tp:taxon-name-part taxon-name-part-type="genus">Abies</tp:taxon-name-part> <tp:taxon-name-part taxon-name-part-type="species">balsamea</tp:taxon-name-part></tp:taxon-name></italic> and <italic><tp:taxon-name><tp:taxon-name-part taxon-name-part-type="genus">Betula</tp:taxon-name-part> <tp:taxon-name-part taxon-name-part-type="species">alleghaniensis</tp:taxon-name-part></tp:taxon-name></italic> forest; dense mats of bryophytes</td></tr><tr><td rowspan="1" colspan="1">56P</td><td rowspan="1" colspan="1">Prince Co. Jct Hwy 124 and Hwy 129. 18.v.2004</td><td rowspan="1" colspan="1">Road side ditch in <italic><tp:taxon-name><tp:taxon-name-part taxon-name-part-type="genus">Betula</tp:taxon-name-part> <tp:taxon-name-part taxon-name-part-type="species">papyrifera</tp:taxon-name-part></tp:taxon-name></italic>, <italic><tp:taxon-name><tp:taxon-name-part taxon-name-part-type="genus">Abies</tp:taxon-name-part> <tp:taxon-name-part taxon-name-part-type="species">balsamea</tp:taxon-name-part></tp:taxon-name></italic> and <italic><tp:taxon-name><tp:taxon-name-part taxon-name-part-type="genus">Populus</tp:taxon-name-part> <tp:taxon-name-part taxon-name-part-type="species">tremuloides</tp:taxon-name-part></tp:taxon-name></italic> forest; heavy accumulation of organic debris; brown water</td></tr><tr><td rowspan="1" colspan="1">57P</td><td rowspan="1" colspan="1">Prince Co. Jct Hwy 124 &amp; Hwy 129. 18.v.2004</td><td rowspan="1" colspan="1">Shallow creek, about 15 cm deep</td></tr><tr><td rowspan="1" colspan="1">58P</td><td rowspan="1" colspan="1">Prince Co. Evangeline, off Hwy 11. 18.v.2004</td><td rowspan="1" colspan="1">Shallow ephemeral ditch</td></tr><tr><td rowspan="1" colspan="1">59P</td><td rowspan="1" colspan="1">Prince Co. Hwy 165, 1km off Hwy 11. 18.v.2004</td><td rowspan="1" colspan="1">Roadside ditch; abundance of <italic><tp:taxon-name><tp:taxon-name-part taxon-name-part-type="genus">Equisetum</tp:taxon-name-part></tp:taxon-name></italic> sp. and <tp:taxon-name><tp:taxon-name-part taxon-name-part-type="family">Gramineae</tp:taxon-name-part></tp:taxon-name> in <italic><tp:taxon-name><tp:taxon-name-part taxon-name-part-type="genus">Acer</tp:taxon-name-part></tp:taxon-name></italic> sp., <italic><tp:taxon-name><tp:taxon-name-part taxon-name-part-type="genus">Abies</tp:taxon-name-part> <tp:taxon-name-part taxon-name-part-type="species">balsamea</tp:taxon-name-part></tp:taxon-name></italic> and <italic><tp:taxon-name><tp:taxon-name-part taxon-name-part-type="genus">Betula</tp:taxon-name-part> <tp:taxon-name-part taxon-name-part-type="species">papyrifera</tp:taxon-name-part></tp:taxon-name></italic> forest</td></tr><tr><td rowspan="1" colspan="1">60P</td><td rowspan="1" colspan="1">Prince Co. St. Nicholas, off Hwy 11. 19.v.2004</td><td rowspan="1" colspan="1">
              <italic><tp:taxon-name><tp:taxon-name-part taxon-name-part-type="genus">Sphagnum</tp:taxon-name-part></tp:taxon-name></italic> bog in <italic><tp:taxon-name><tp:taxon-name-part taxon-name-part-type="genus">Picea</tp:taxon-name-part></tp:taxon-name></italic> sp. forest; dense accumulation of <italic><tp:taxon-name><tp:taxon-name-part taxon-name-part-type="genus">Carex</tp:taxon-name-part></tp:taxon-name></italic> sp. and bryophytes; dark brown water</td></tr><tr><td rowspan="1" colspan="1">61P</td><td rowspan="1" colspan="1">Prince Co. St. Nicholas, 1 km N. Hwy 11. 19.v.2004</td><td rowspan="1" colspan="1">
              <italic><tp:taxon-name><tp:taxon-name-part taxon-name-part-type="genus">Sphagnum</tp:taxon-name-part></tp:taxon-name></italic> bog lake in <italic><tp:taxon-name><tp:taxon-name-part taxon-name-part-type="genus">Abies</tp:taxon-name-part> <tp:taxon-name-part taxon-name-part-type="species">balsamifera</tp:taxon-name-part></tp:taxon-name></italic> forest</td></tr><tr><td rowspan="1" colspan="1">62P</td><td rowspan="1" colspan="1">Prince Co. Hwy 122 off Hwy 2. 19.v.2004</td><td rowspan="1" colspan="1">Permanent pond; shallowest sections of pond with mats of <tp:taxon-name><tp:taxon-name-part taxon-name-part-type="family">Gramineae</tp:taxon-name-part></tp:taxon-name> and sparse <italic><tp:taxon-name><tp:taxon-name-part taxon-name-part-type="genus">Typha</tp:taxon-name-part></tp:taxon-name></italic> sp.</td></tr><tr><td rowspan="1" colspan="1">63P</td><td rowspan="1" colspan="1">Prince Co. Hwy 123 off Hwy 12. 19.v.2004</td><td rowspan="1" colspan="1">Eutrophic creek with mats of <tp:taxon-name><tp:taxon-name-part taxon-name-part-type="family">Gramineae</tp:taxon-name-part></tp:taxon-name>; slow moving water</td></tr><tr><td rowspan="1" colspan="1">64P</td><td rowspan="1" colspan="1">Prince Co. North of Miscouche, off Hwy 12. 19.v.2004</td><td rowspan="1" colspan="1">Large <italic><tp:taxon-name><tp:taxon-name-part taxon-name-part-type="genus">Typha</tp:taxon-name-part></tp:taxon-name></italic> sp. pond</td></tr><tr><td rowspan="1" colspan="1">65P</td><td rowspan="1" colspan="1">Prince Co. Hwy 122. 19.v.2004.</td><td rowspan="1" colspan="1">Shallow eutrophic roadside ditch</td></tr><tr><td rowspan="1" colspan="1">66Q</td><td rowspan="1" colspan="1">Queens Co. Irishtown at Hwy 104. 19.ix.2004</td><td rowspan="1" colspan="1">Creek, rocky bed; swift moving water</td></tr><tr><td rowspan="1" colspan="1">67Q</td><td rowspan="1" colspan="1">Queens Co. Henry Craig ln, off Branders Pond Rd. 1 km off Hwy 20. 19.ix.2004</td><td rowspan="1" colspan="1">Shallow creek on sandy beach with sparse <italic><tp:taxon-name><tp:taxon-name-part taxon-name-part-type="genus">Typha</tp:taxon-name-part></tp:taxon-name></italic> sp.</td></tr><tr><td rowspan="1" colspan="1">68P</td><td rowspan="1" colspan="1">Prince Co. Bedeque, Dunk River at Hwy 171. 19.ix.2004</td><td rowspan="1" colspan="1">River, on clay bed</td></tr><tr><td rowspan="1" colspan="1">69P</td><td rowspan="1" colspan="1">Prince Co. Searletown, jct Hwy 111 and Hwy 112. 20.ix.2004</td><td rowspan="1" colspan="1">Shallow creek on clay bed; slow moving water; dense vegetation</td></tr><tr><td rowspan="1" colspan="1">70P</td><td rowspan="1" colspan="1">Prince Co. Augustine Cove, jct Hwy 10 and Hwy 117. 20.ix.2004</td><td rowspan="1" colspan="1">Salted marsh</td></tr><tr><td rowspan="1" colspan="1">71P</td><td rowspan="1" colspan="1">Prince Co. North Tyron Memorial Park, off Hwy 115 N. 20.ix.2004</td><td rowspan="1" colspan="1">Eutrophic creek; boulders covered with algae</td></tr><tr><td rowspan="1" colspan="1">72P</td><td rowspan="1" colspan="1">Prince Co. Hwy 16 near South Melville. 20.ix.2004</td><td rowspan="1" colspan="1">Roadside ditch in <italic><tp:taxon-name><tp:taxon-name-part taxon-name-part-type="genus">Picea</tp:taxon-name-part></tp:taxon-name></italic> sp. forest</td></tr><tr><td rowspan="1" colspan="1">73P</td><td rowspan="1" colspan="1">Prince Co. Hwy 16 near South Melville. 20.ix.2004</td><td rowspan="1" colspan="1">Shallow creek on rocky bed; swift flowing, cold and clear water</td></tr><tr><td rowspan="1" colspan="1">74P</td><td rowspan="1" colspan="1">Prince Co. Hwy 101, 2 km off Hwy 2. 21.ix.2004</td><td rowspan="1" colspan="1">Creek; swift flowing water; discharge of pond; dense accumulation of vegetation</td></tr><tr><td rowspan="1" colspan="1">75Q</td><td rowspan="1" colspan="1">Queens Co. Park Corner, Shining Lake at Hwy 20. 21.ix.2004</td><td rowspan="1" colspan="1">Lake shoreline with <italic><tp:taxon-name><tp:taxon-name-part taxon-name-part-type="genus">Typha</tp:taxon-name-part></tp:taxon-name></italic> sp.</td></tr><tr><td rowspan="1" colspan="1">76Q</td><td rowspan="1" colspan="1">Queens Co. Hwy 8, 2 km off Hwy 6. 21.ix.2004</td><td rowspan="1" colspan="1">Shallow pool with dense vegetation along shoreline</td></tr><tr><td rowspan="1" colspan="1">77P</td><td rowspan="1" colspan="1">Prince Co. Memorial Trail, Dunk River, at Hwy 109. 21.ix.2004</td><td rowspan="1" colspan="1">Small stream</td></tr><tr><td rowspan="1" colspan="1">78P</td><td rowspan="1" colspan="1">Prince Co. Wilmst River, at Hwy 109. 21.ix.2004</td><td rowspan="1" colspan="1">Small stream</td></tr><tr><td rowspan="1" colspan="1">79Q</td><td rowspan="1" colspan="1">Queens Co. Hwy 6 near jct Hwy 233. 21.ix.2004</td><td rowspan="1" colspan="1">Creek</td></tr><tr><td rowspan="1" colspan="1">80Q</td><td rowspan="1" colspan="1">Queens Co. Rollings Pond near North Rustico. 21.ix.2004</td><td rowspan="1" colspan="1">Deep <italic><tp:taxon-name><tp:taxon-name-part taxon-name-part-type="genus">Typha</tp:taxon-name-part></tp:taxon-name></italic> sp. pond</td></tr><tr><td rowspan="1" colspan="1">81Q</td><td rowspan="1" colspan="1">Queens Co. North Rustico. 21.ix.2004</td><td rowspan="1" colspan="1">Shallow pond covered with vegetation</td></tr><tr><td rowspan="1" colspan="1">82Q</td><td rowspan="1" colspan="1">Queens Co. Hwy 225 off Hwy 114. 22.ix.2004</td><td rowspan="1" colspan="1">Pond; muddy bed</td></tr><tr><td rowspan="1" colspan="1">83Q</td><td rowspan="1" colspan="1">Queens Co. Breadalbane at Hwy 231. 22.ix.2004</td><td rowspan="1" colspan="1">Deep <italic><tp:taxon-name><tp:taxon-name-part taxon-name-part-type="genus">Typha</tp:taxon-name-part></tp:taxon-name></italic> sp. pond</td></tr><tr><td rowspan="1" colspan="1">84Q</td><td rowspan="1" colspan="1">Queens Co. Hunter River, Hwy 13, near Hwy 251. 22.ix.2004</td><td rowspan="1" colspan="1">Eutrophic creek, muddy bed, with algae</td></tr><tr><td rowspan="1" colspan="1">85Q</td><td rowspan="1" colspan="1">Queens Co. Hwy 15, near Tracadie. 22.ix.2004</td><td rowspan="1" colspan="1">Shallow depression covered with vegetation</td></tr><tr><td rowspan="1" colspan="1">86Q</td><td rowspan="1" colspan="1">Queens Co. Hwy 15, near Tracadie. 22.ix.2004</td><td rowspan="1" colspan="1">Pond besides sand dunes; shoreline with <italic><tp:taxon-name><tp:taxon-name-part taxon-name-part-type="genus">Scirpus</tp:taxon-name-part></tp:taxon-name></italic> sp. and <italic><tp:taxon-name><tp:taxon-name-part taxon-name-part-type="genus">Typha</tp:taxon-name-part></tp:taxon-name></italic> sp.</td></tr><tr><td rowspan="1" colspan="1">87Q</td><td rowspan="1" colspan="1">Queens Co. Hwy 15, near Tracadie. 22.ix.2004</td><td rowspan="1" colspan="1">
                  <tp:taxon-name><tp:taxon-name-part taxon-name-part-type="family">Ericaceae</tp:taxon-name-part></tp:taxon-name> and <italic><tp:taxon-name><tp:taxon-name-part taxon-name-part-type="genus">Carex</tp:taxon-name-part></tp:taxon-name></italic> sp. plain</td></tr><tr><td rowspan="1" colspan="1">88Q</td><td rowspan="1" colspan="1">Queens Co. Hwy 222, near Pleasant Groove. 22.ix.2004</td><td rowspan="1" colspan="1">Roadside ditch with <italic><tp:taxon-name><tp:taxon-name-part taxon-name-part-type="genus">Scirpus</tp:taxon-name-part></tp:taxon-name></italic> sp. and <tp:taxon-name><tp:taxon-name-part taxon-name-part-type="family">Gramineae</tp:taxon-name-part></tp:taxon-name></td></tr><tr><td rowspan="1" colspan="1">89Q</td><td rowspan="1" colspan="1">Queens Co. Canoe Cove at Hwy 19. 23.ix.2004</td><td rowspan="1" colspan="1">Shallow creek covered with vegetation</td></tr><tr><td rowspan="1" colspan="1">90Q</td><td rowspan="1" colspan="1">Queens Co. Hwy 19, 2 km W. Cumberland. 23.ix.2004</td><td rowspan="1" colspan="1">Shallow creek on rocky bed; mats of <tp:taxon-name><tp:taxon-name-part taxon-name-part-type="family">Gramineae</tp:taxon-name-part></tp:taxon-name>; swift current</td></tr><tr><td rowspan="1" colspan="1">91Q</td><td rowspan="1" colspan="1">Queens Co. Bonshaw, off Hwy 1. 23.ix.2004</td><td rowspan="1" colspan="1">Pond</td></tr><tr><td rowspan="1" colspan="1">92Q</td><td rowspan="1" colspan="1">Queens Co. Green Bay Rd., off Hwy 237. 23.ix.2004</td><td rowspan="1" colspan="1">Small stream</td></tr><tr><td rowspan="1" colspan="1">93Q</td><td rowspan="1" colspan="1">Queens Co. Winsloe South, jct Hwy 223 and Hwy 256. 23.ix.2004</td><td rowspan="1" colspan="1">Shallow creek on rocky bed with dense vegetation</td></tr><tr><td rowspan="1" colspan="1">94Q</td><td rowspan="1" colspan="1">Queens Co. Winter River at Hwy 222. 23.ix.2004</td><td rowspan="1" colspan="1">River; slow moving water; dense vegetation along shoreline</td></tr><tr><td rowspan="1" colspan="1">95Q</td><td rowspan="1" colspan="1">Queens Co. Hwy 19 near Tracadie. 23.ix.2004</td><td rowspan="1" colspan="1">Creek; cold water with dense vegetation</td></tr><tr><td rowspan="1" colspan="1">96Q</td><td rowspan="1" colspan="1">Queens Co. Jct Hwy 271 and Hwy 218. 24.ix.2004</td><td rowspan="1" colspan="1">Marsh with <italic><tp:taxon-name><tp:taxon-name-part taxon-name-part-type="genus">Alnus</tp:taxon-name-part> <tp:taxon-name-part taxon-name-part-type="species">rugosa</tp:taxon-name-part></tp:taxon-name></italic> and <italic><tp:taxon-name><tp:taxon-name-part taxon-name-part-type="genus">Equisetum</tp:taxon-name-part></tp:taxon-name></italic> sp. in <italic><tp:taxon-name><tp:taxon-name-part taxon-name-part-type="genus">Picea</tp:taxon-name-part></tp:taxon-name></italic> sp. forest</td></tr><tr><td rowspan="1" colspan="1">97Q</td><td rowspan="1" colspan="1">Queens Co. French Village, jct Hwy 217 and Hwy 218. 24.ix.2004</td><td rowspan="1" colspan="1">Marsh with <italic><tp:taxon-name><tp:taxon-name-part taxon-name-part-type="genus">Scirpus</tp:taxon-name-part></tp:taxon-name></italic> sp. and <tp:taxon-name><tp:taxon-name-part taxon-name-part-type="family">Ericaceae</tp:taxon-name-part></tp:taxon-name>; dark brown water</td></tr><tr><td rowspan="1" colspan="1">98K</td><td rowspan="1" colspan="1">Kings Co. Hwy 320 off Hwy 22. 24.ix.2004</td><td rowspan="1" colspan="1">Small stream on rocky bed; abundance of <italic><tp:taxon-name><tp:taxon-name-part taxon-name-part-type="genus">Alnus</tp:taxon-name-part> <tp:taxon-name-part taxon-name-part-type="species">rugosa</tp:taxon-name-part></tp:taxon-name></italic> along shoreline</td></tr></tbody></table></table-wrap></tp:treatment-sec><ref-list><ref id="B9"><mixed-citation xmlns:xlink="http://www.w3.org/1999/xlink" xlink:type="simple">
          <person-group><name name-style="western"><surname>Larson</surname><given-names>DJ</given-names></name><name name-style="western"><surname>Alarie</surname><given-names>Y</given-names></name><name name-style="western"><surname>Roughley</surname><given-names>RE</given-names></name></person-group> (<year>2000</year>) <source>Predaceous diving beetles <tp:taxon-name><tp:taxon-name-part taxon-name-part-type="order">Coleoptera</tp:taxon-name-part></tp:taxon-name>: <tp:taxon-name><tp:taxon-name-part taxon-name-part-type="family">Dytiscidae</tp:taxon-name-part></tp:taxon-name>) of the Nearctic region, with emphasis on the fauna of Canada and Alaska.</source> <publisher-name>NRC Research Press</publisher-name>, <publisher-loc>Ottawa</publisher-loc>, <size units="page">982 pp</size>.</mixed-citation></ref></ref-list></tp:taxon-treatment>
